# Supplementary material for: (E)-2-[1-(3-Chloro-4-fluoro­phen­yl)ethyl­idene]hydrazinecarbothio­amide
Source: Acta Crystallogr Sect E Struct Rep Online. 2010 Dec 11;67(Pt 1):o76. doi: 10.1107/S1600536810051093 (PMC3050128; doi:10.1107/S1600536810051093)
Supplement: Supplementary file 2 [file e-67-00o76-Isup2.hkl]

# 
# h,k,l, Fc-squared, Fo-squared, sigma(Fo-squared) and status flag 
# 
data_I
_shelx_title ' d in P21/c' 
_shelx_refln_list_code          4 
_shelx_F_calc_maximum      169.73 
_exptl_crystal_F_000       504.00 
_reflns_d_resolution_high  0.7832 
 
loop_ 
 _symmetry_equiv_pos_as_xyz 
 'x, y, z' 
 '-x, y+1/2, -z+1/2' 
 '-x, -y, -z' 
 'x, -y-1/2, z-1/2' 
 
_cell_length_a     7.8226 
_cell_length_b     8.2415 
_cell_length_c    18.4582 
_cell_angle_alpha  90.000 
_cell_angle_beta  112.244 
_cell_angle_gamma  90.000 
 
_shelx_F_squared_multiplier     1.000 
 
loop_ 
 _refln_index_h 
 _refln_index_k 
 _refln_index_l 
 _refln_F_squared_calc 
 _refln_F_squared_meas 
 _refln_F_squared_sigma 
 _refln_observed_status 
   1   0   0       86.50      106.52      2.66 o 
   2   0   0     1170.26     1247.37     19.06 o 
   3   0   0       35.47       59.84      1.33 o 
   4   0   0     2381.23     2568.64     55.52 o 
   5   0   0      324.06      308.13      8.23 o 
   6   0   0       54.33       48.98      3.72 o 
   7   0   0      287.03      283.12      7.17 o 
   8   0   0       78.45       88.51      3.09 o 
   9   0   0        0.91        1.59      1.59 o 
   2   1   0     1314.21     1428.23     13.56 o 
   3   1   0     3187.75     3016.80     28.52 o 
   4   1   0      256.12      259.42      2.53 o 
   5   1   0       50.13       40.24      1.47 o 
   6   1   0      169.84      179.31      3.42 o 
   7   1   0        0.80        2.45      0.59 o 
   8   1   0       15.56       14.16      1.02 o 
   9   1   0       33.49       36.27      2.25 o 
   0   2   0     5681.38     5528.28     83.94 o 
   1   2   0    13504.41    12232.21    118.35 o 
   2   2   0     1480.62     1611.30     17.08 o 
   3   2   0      286.90      291.62      2.84 o 
   4   2   0      945.80     1036.38      9.29 o 
   5   2   0       18.69       16.74      1.38 o 
   6   2   0        2.54        3.18      0.70 o 
   7   2   0        0.01       -0.92      0.61 o 
   8   2   0        0.82        2.35      0.78 o 
   9   2   0        2.17        3.42      1.46 o 
   1   3   0      172.36      143.31      1.68 o 
   2   3   0     1557.40     1559.50     14.95 o 
   3   3   0        0.05        1.36      0.50 o 
   4   3   0       64.84       62.01      1.12 o 
   5   3   0       77.96       77.87      1.98 o 
   6   3   0        0.43        0.15      0.84 o 
   7   3   0       19.36       15.61      1.17 o 
   8   3   0       24.75       26.82      1.97 o 
   0   4   0       56.98       49.67      1.86 o 
   1   4   0      381.78      398.65      5.31 o 
   2   4   0     1184.76     1230.94     13.30 o 
   3   4   0      898.46      914.87     11.79 o 
   4   4   0      154.99      150.42      2.77 o 
   5   4   0       90.41       74.38      5.63 o 
   6   4   0        6.92        4.10      0.81 o 
   7   4   0       40.23       34.88      1.71 o 
   8   4   0        3.12        1.06      1.33 o 
   1   5   0        0.44        0.53      0.38 o 
   2   5   0       16.13       13.29      0.68 o 
   3   5   0      472.61      459.67      5.47 o 
   4   5   0      129.80      125.38      1.86 o 
   5   5   0      131.14      122.40      3.28 o 
   6   5   0       71.35       69.39      2.72 o 
   7   5   0       54.61       53.97      2.53 o 
   8   5   0        3.99       10.09      2.13 o 
   0   6   0      176.49      153.27      4.52 o 
   1   6   0        3.87        3.91      3.05 o 
   2   6   0      319.07      314.43      4.74 o 
   3   6   0       27.81       29.84      1.40 o 
   4   6   0        2.95        6.85      0.94 o 
   5   6   0        3.95        1.86      1.06 o 
   6   6   0       21.06       25.23      1.78 o 
   7   6   0        4.67        5.72      1.28 o 
   1   7   0       69.64       83.01      2.25 o 
   2   7   0      236.72      254.94      4.97 o 
   3   7   0      120.34      117.53      2.54 o 
   4   7   0       25.61       21.70      1.12 o 
   5   7   0       32.66       30.80      2.13 o 
   6   7   0       15.62       15.65      1.59 o 
   0   8   0      319.57      311.05      8.50 o 
   1   8   0       32.65       30.85      1.50 o 
   2   8   0       46.09       47.21      1.88 o 
   3   8   0       55.81       62.11      4.78 o 
   4   8   0       15.70       18.25      1.12 o 
   5   8   0        6.87        8.92      1.31 o 
   6   8   0        0.99       -1.33      0.88 o 
   1   9   0       16.50       16.35      1.31 o 
   2   9   0       12.22       15.15      1.31 o 
   3   9   0       40.24       44.76      1.88 o 
   4   9   0        0.01        0.04      0.66 o 
   0  10   0       75.15       78.10      3.98 o 
   1  10   0       83.31       85.35      4.65 o 
   2  10   0       17.82       20.34      1.50 o 
  -9   1   1        1.12        0.61      0.81 o 
  -8   1   1       68.91       68.80      1.92 o 
  -7   1   1      261.75      253.26      4.60 o 
  -6   1   1      392.54      369.97      5.83 o 
  -5   1   1      124.15      120.62      3.70 o 
  -4   1   1      101.83       95.68      1.43 o 
  -3   1   1      258.59      226.09      3.26 o 
  -2   1   1     1089.26     1165.87     12.34 o 
  -1   1   1      206.15      221.09      2.85 o 
   0   1   1       29.83       37.46      0.75 o 
   1   1   1     1778.66     1806.55     39.05 o 
   2   1   1     2319.46     2521.64     23.72 o 
   3   1   1       80.72      102.07      1.34 o 
   4   1   1      353.19      325.97      3.49 o 
   5   1   1        4.52        5.29      1.07 o 
   6   1   1        4.27        4.53      0.65 o 
   7   1   1        4.23        4.10      0.72 o 
   8   1   1        0.72       -0.80      0.94 o 
   9   1   1        8.20        6.92      2.39 o 
  -9   2   1       38.14       43.89      3.40 o 
  -8   2   1       47.23       44.80      1.89 o 
  -7   2   1        0.50        0.06      0.57 o 
  -6   2   1      242.11      222.14      4.04 o 
  -5   2   1      916.61      908.56     12.27 o 
  -4   2   1      988.68     1063.49     10.36 o 
  -3   2   1      176.39      170.67      2.19 o 
  -2   2   1     1173.16     1058.07     10.16 o 
  -1   2   1      254.00      239.71      2.78 o 
   0   2   1      160.97      154.61      2.63 o 
   1   2   1    16779.04    15548.32    235.14 o 
   2   2   1       99.87       69.79      1.67 o 
   3   2   1        0.84        0.52      0.19 o 
   4   2   1      788.86      841.61      8.36 o 
   5   2   1      311.42      305.65      4.85 o 
   6   2   1        1.64        5.48      1.73 o 
   7   2   1        0.01        0.49      0.59 o 
   8   2   1       35.34       31.03      2.04 o 
  -9   3   1        0.42        1.50      1.59 o 
  -8   3   1        2.01        0.70      1.29 o 
  -7   3   1       17.03       18.91      1.77 o 
  -6   3   1        4.46        5.03      0.74 o 
  -5   3   1       69.52       83.63      2.08 o 
  -4   3   1      254.45      225.12      2.91 o 
  -3   3   1      396.48      350.02      3.76 o 
  -2   3   1        0.11        0.00      0.17 o 
  -1   3   1       22.08       36.23      0.81 o 
   0   3   1      130.05      135.82      2.04 o 
   1   3   1     3286.45     3422.60     49.56 o 
   2   3   1       70.95       67.33      1.80 o 
   3   3   1      329.37      347.12      3.43 o 
   4   3   1     1576.27     1621.29     14.39 o 
   5   3   1       37.34       39.14      1.48 o 
   6   3   1       21.92       23.31      1.25 o 
   7   3   1       54.04       51.51      1.98 o 
   8   3   1       84.84       91.19      2.75 o 
  -8   4   1       27.93       35.24      3.32 o 
  -7   4   1        3.09        2.60      0.84 o 
  -6   4   1        3.74        2.26      1.10 o 
  -5   4   1       26.74       30.59      1.31 o 
  -4   4   1      174.73      163.66      2.11 o 
  -3   4   1      803.61      794.06     10.36 o 
  -2   4   1     2216.30     2288.83     24.26 o 
  -1   4   1     2345.88     2410.25     29.18 o 
   0   4   1      908.78      911.80     13.90 o 
   1   4   1      430.65      488.52      5.60 o 
   2   4   1     1350.70     1448.44     14.05 o 
   3   4   1      848.32      828.10     10.83 o 
   4   4   1        1.47        1.44      0.29 o 
   5   4   1      283.55      261.63      4.50 o 
   6   4   1       29.20       26.67      1.41 o 
   7   4   1       13.13       16.55      1.32 o 
   8   4   1        1.23        3.06      1.21 o 
  -8   5   1        0.03        0.04      2.26 o 
  -7   5   1       18.42       18.50      1.99 o 
  -6   5   1        6.17        6.34      1.02 o 
  -5   5   1       18.06       17.51      4.38 o 
  -4   5   1        5.46        3.73      0.58 o 
  -3   5   1       24.72       27.22      0.80 o 
  -2   5   1       75.77       81.02      1.67 o 
  -1   5   1        1.45        2.31      0.39 o 
   0   5   1       44.27       38.66      1.31 o 
   1   5   1      155.30      137.06      3.51 o 
   2   5   1       59.31       59.89      1.06 o 
   3   5   1      177.25      175.33      2.30 o 
   4   5   1      344.28      329.67      3.84 o 
   5   5   1       74.66       69.15      2.44 o 
   6   5   1        2.07        2.00      1.02 o 
   7   5   1        8.55       10.09      1.86 o 
  -7   6   1       24.81       27.34      2.39 o 
  -6   6   1        3.18        4.47      1.20 o 
  -5   6   1        0.19        0.24      0.93 o 
  -4   6   1        1.79        1.43      0.73 o 
  -3   6   1      175.91      186.26      3.20 o 
  -2   6   1      373.20      376.05      5.51 o 
  -1   6   1     1811.36     1807.63     27.05 o 
   0   6   1      381.13      366.49      6.39 o 
   1   6   1      947.64      906.00     14.09 o 
   2   6   1      218.04      213.24      3.47 o 
   3   6   1       34.15       31.53      1.15 o 
   4   6   1      235.27      249.88      4.12 o 
   5   6   1        6.32       10.43      1.21 o 
   6   6   1       33.93       36.25      2.15 o 
   7   6   1        1.95        1.59      1.33 o 
  -7   7   1       12.76       19.72      1.85 o 
  -6   7   1        7.58        6.11      1.21 o 
  -5   7   1       47.73       39.63      2.52 o 
  -4   7   1        0.05       -0.43      0.50 o 
  -3   7   1      149.44      150.92      2.85 o 
  -2   7   1       31.96       29.88      1.31 o 
  -1   7   1        1.92        2.56      0.56 o 
   0   7   1        5.03        7.17      1.06 o 
   1   7   1      142.06      129.63      3.01 o 
   2   7   1       14.55       11.91      1.02 o 
   3   7   1      189.20      205.13      3.62 o 
   4   7   1        6.15        6.27      0.74 o 
   5   7   1       15.98       14.95      1.50 o 
   6   7   1       18.07       16.15      1.59 o 
  -6   8   1        8.44        9.59      1.99 o 
  -5   8   1       10.05       10.83      1.40 o 
  -4   8   1       21.91       21.90      1.15 o 
  -3   8   1        0.22        0.53      0.64 o 
  -2   8   1       59.51       58.84      2.07 o 
  -1   8   1        4.27        2.56      0.93 o 
   0   8   1      742.26      726.78     12.02 o 
   1   8   1      516.89      511.23     11.82 o 
   2   8   1       82.06       73.20      2.39 o 
   3   8   1       70.26       69.47      2.25 o 
   4   8   1        1.24        2.22      0.65 o 
   5   8   1        7.53       10.42      1.31 o 
  -4   9   1       30.97       32.63      1.73 o 
  -3   9   1        0.11       -0.85      0.56 o 
  -2   9   1       48.85       52.20      2.07 o 
  -1   9   1        1.24        2.79      0.75 o 
   0   9   1       19.23       21.71      1.40 o 
   1   9   1       43.84       31.88      1.69 o 
   2   9   1       23.39       31.50      1.69 o 
   3   9   1       53.21       49.14      2.52 o 
   4   9   1        1.58        1.06      1.06 o 
  -3  10   1        9.27        6.80      1.13 o 
  -2  10   1        8.17        7.27      2.13 o 
  -1  10   1       39.70       35.08      1.88 o 
   0  10   1        0.98        1.06      0.75 o 
   1  10   1        0.01        1.21      1.06 o 
   2  10   1       64.22       69.41      2.63 o 
  -9   0   2       10.78       13.63      1.50 o 
  -8   0   2        1.22        1.99      0.94 o 
  -7   0   2       24.41       23.11      2.13 o 
  -6   0   2       63.05       49.67      2.66 o 
  -5   0   2        0.41        1.06      0.80 o 
  -4   0   2     4927.31     4946.30    105.46 o 
  -3   0   2       17.37       24.70      1.33 o 
  -2   0   2     4229.34     4282.32    110.10 o 
  -1   0   2      668.18      925.99     19.39 o 
   0   0   2      860.06      824.25     17.27 o 
   1   0   2    28808.32    22981.79    493.28 o 
   2   0   2     1528.97     1772.06     21.76 o 
   3   0   2     2600.83     2587.11     31.62 o 
   4   0   2      693.24      652.50      8.55 o 
   5   0   2      608.35      625.17     10.80 o 
   6   0   2       47.72       44.83      1.97 o 
   7   0   2      105.18      103.86      4.78 o 
   8   0   2       17.88       17.80      2.39 o 
  -9   1   2       46.10       51.22      1.79 o 
  -8   1   2       15.84       18.85      1.32 o 
  -7   1   2        0.43       -0.51      0.50 o 
  -6   1   2       95.08       94.13      2.25 o 
  -5   1   2      202.96      202.28      4.32 o 
  -4   1   2     1396.42     1403.63     17.56 o 
  -3   1   2      590.32      590.81      8.71 o 
  -2   1   2       52.11       47.10      0.74 o 
  -1   1   2     2067.36     2092.46     21.98 o 
   0   1   2      970.25     1128.64     16.53 o 
   1   1   2     1941.41     2001.86     36.13 o 
   2   1   2     3914.04     3934.45     37.18 o 
   3   1   2      291.95      270.85      2.91 o 
   4   1   2      367.45      326.68      3.52 o 
   5   1   2      556.18      543.13      6.74 o 
   6   1   2        9.78       12.49      1.00 o 
   7   1   2        5.05        6.18      1.39 o 
   8   1   2        0.26       -1.33      0.88 o 
  -9   2   2       30.79       28.15      1.77 o 
  -8   2   2       22.07       29.04      2.46 o 
  -7   2   2      105.00      110.47      3.50 o 
  -6   2   2       13.35       17.57      1.07 o 
  -5   2   2       91.93       92.88      2.14 o 
  -4   2   2      502.95      529.18      5.41 o 
  -3   2   2     1256.20     1271.82     12.19 o 
  -2   2   2      500.78      457.80     19.27 o 
  -1   2   2      729.71      772.46      9.50 o 
   0   2   2    15880.12    14725.10    235.20 o 
   1   2   2      228.96      269.29      3.15 o 
   2   2   2     4661.12     4448.09    234.70 o 
   3   2   2      589.78      644.64      6.45 o 
   4   2   2       80.35       72.53      1.17 o 
   5   2   2        0.04        0.61      0.55 o 
   6   2   2        0.02       -0.49      0.53 o 
   7   2   2        4.74        7.73      0.96 o 
   8   2   2       10.19       12.63      1.69 o 
  -9   3   2       26.36       24.98      1.76 o 
  -8   3   2       10.50       11.29      1.21 o 
  -7   3   2       11.15       10.95      1.12 o 
  -6   3   2      158.79      149.98      3.36 o 
  -5   3   2       56.97       56.20      4.12 o 
  -4   3   2       37.91       23.60      0.75 o 
  -3   3   2      181.31      191.22      2.24 o 
  -2   3   2       39.23       18.32      0.46 o 
  -1   3   2      265.65      264.33      3.15 o 
   0   3   2      231.24      277.74      4.51 o 
   1   3   2      365.37      322.16      7.02 o 
   3   3   2      114.21      112.32      1.53 o 
   4   3   2      239.87      251.74      2.99 o 
   5   3   2        2.72        1.23      0.77 o 
   6   3   2       18.87       14.68      1.09 o 
   7   3   2       20.43       21.25      2.38 o 
   8   3   2       19.38       23.98      3.32 o 
  -8   4   2       30.71       31.95      2.23 o 
  -7   4   2       25.38       29.96      1.97 o 
  -6   4   2       94.41       87.81      5.41 o 
  -5   4   2       24.33       24.29      1.12 o 
  -4   4   2       10.82       10.72      0.46 o 
  -3   4   2      196.03      218.49      3.35 o 
  -2   4   2      487.02      564.96      5.74 o 
  -1   4   2     1001.69      950.59     10.45 o 
   0   4   2      407.83      323.50      4.69 o 
   1   4   2     1616.31     1675.37     20.13 o 
   2   4   2      351.20      387.30      4.64 o 
   3   4   2      161.33      194.19      2.68 o 
   4   4   2       13.80       12.06      0.51 o 
   5   4   2       50.59       42.38      1.63 o 
   6   4   2      104.07      112.27      2.71 o 
   7   4   2       28.53       32.41      1.97 o 
   8   4   2        4.81        6.60      1.47 o 
  -8   5   2      104.11      108.95      3.93 o 
  -7   5   2       54.44       46.73      2.42 o 
  -6   5   2        1.04        2.60      0.88 o 
  -5   5   2        0.02        0.07      0.80 o 
  -4   5   2       42.79       43.48      3.20 o 
  -3   5   2        0.35        0.43      0.35 o 
  -2   5   2      289.71      276.45      4.12 o 
  -1   5   2      798.32      771.88      8.72 o 
   0   5   2       20.14       18.09      0.77 o 
   1   5   2       85.82       88.58      1.85 o 
   2   5   2      654.38      657.94      6.79 o 
   3   5   2      137.68      126.17      2.05 o 
   4   5   2      466.86      522.49      5.67 o 
   5   5   2        0.10        0.34      0.57 o 
   6   5   2        5.52        6.36      1.01 o 
   7   5   2        1.25        1.06      1.33 o 
  -7   6   2       18.38       18.28      1.78 o 
  -6   6   2        0.14        0.06      0.83 o 
  -5   6   2        2.00        1.95      0.83 o 
  -4   6   2       83.78       88.63      1.74 o 
  -3   6   2      180.00      160.05      2.89 o 
  -2   6   2      107.72      112.00      2.24 o 
  -1   6   2        1.63        0.53      1.06 o 
   0   6   2      189.20      197.57      3.27 o 
   1   6   2       26.62       28.42      1.07 o 
   2   6   2       48.70       48.20      1.27 o 
   3   6   2      406.89      381.53      4.39 o 
   4   6   2       29.46       29.56      2.47 o 
   5   6   2       63.37       70.17      2.53 o 
   6   6   2        2.59        1.33      1.33 o 
   7   6   2        0.07        0.80      1.33 o 
  -7   7   2       40.47       50.78      2.72 o 
  -6   7   2       28.03       21.19      1.78 o 
  -5   7   2       67.47       57.44      3.32 o 
  -4   7   2       79.81       74.79      2.03 o 
  -3   7   2       10.34        9.38      0.81 o 
  -2   7   2       15.54       20.50      1.21 o 
  -1   7   2      151.47      134.55      3.09 o 
   0   7   2        0.53        1.15      1.59 o 
   1   7   2        5.30        4.84      0.75 o 
   2   7   2      186.58      161.51      3.57 o 
   3   7   2      163.07      158.47      3.06 o 
   4   7   2       18.81       18.28      1.05 o 
   5   7   2        4.10        5.42      1.02 o 
   6   7   2        0.93        1.59      1.33 o 
  -6   8   2        0.56        1.42      1.06 o 
  -5   8   2       32.70       32.10      1.97 o 
  -4   8   2        3.30        3.09      0.68 o 
  -3   8   2        3.73        0.75      0.57 o 
  -2   8   2       14.66       13.96      1.13 o 
  -1   8   2      105.11      115.02      5.58 o 
   0   8   2      122.60      146.18      3.57 o 
   1   8   2      166.70      191.81      4.32 o 
   2   8   2      125.06      106.94      3.72 o 
   3   8   2        0.35        0.61      1.33 o 
   4   8   2        2.95        1.36      0.93 o 
   5   8   2       24.02       22.58      1.78 o 
  -5   9   2       21.31       21.47      1.78 o 
  -4   9   2        5.07        3.10      0.83 o 
  -3   9   2       23.62       22.58      1.73 o 
  -2   9   2       52.54       58.22      4.25 o 
  -1   9   2        0.33        0.00      0.56 o 
   0   9   2        9.30       10.24      1.13 o 
   1   9   2        0.15        0.49      1.20 o 
   2   9   2       53.09       59.94      2.34 o 
   3   9   2        0.17        0.40      0.75 o 
   4   9   2       15.98       16.20      1.86 o 
  -3  10   2       61.35       64.00      2.53 o 
  -2  10   2       53.48       56.38      2.34 o 
  -1  10   2       31.44       35.81      1.88 o 
   0  10   2       61.23       66.44      3.32 o 
   1  10   2       62.99       64.33      2.53 o 
   2  10   2       20.28       27.60      2.66 o 
  -9   1   3       12.60       10.60      1.02 o 
  -8   1   3       13.64       12.65      1.12 o 
  -7   1   3        0.97        2.21      0.61 o 
  -6   1   3       38.58       49.46      3.59 o 
  -5   1   3      859.84      889.23     22.45 o 
  -4   1   3      731.81      782.07      8.61 o 
  -3   1   3     4613.59     4358.29     57.75 o 
  -2   1   3      389.89      511.65      5.60 o 
  -1   1   3     1758.66     1671.99     17.56 o 
   0   1   3     1771.77     1794.83     21.76 o 
   1   1   3     2404.70     2466.34     25.94 o 
   2   1   3      702.20      745.96      6.70 o 
   3   1   3      903.10      948.75      8.50 o 
   4   1   3      697.02      683.33      6.36 o 
   5   1   3        6.72        7.66      0.67 o 
   6   1   3        0.55        2.76      0.59 o 
   7   1   3       17.55       13.26      1.50 o 
   8   1   3       49.03       46.29      4.78 o 
  -9   2   3       21.56       24.80      3.15 o 
  -8   2   3       63.33       59.88      2.09 o 
  -7   2   3        4.04        3.17      0.94 o 
  -6   2   3       40.34       46.30      1.52 o 
  -5   2   3      298.97      301.12      4.75 o 
  -4   2   3      386.70      410.68      4.77 o 
  -3   2   3     3918.58     4199.71     48.80 o 
  -2   2   3     1243.95     1293.58     13.76 o 
  -1   2   3     3030.69     2923.35     35.10 o 
   0   2   3     7233.63     7141.00     86.53 o 
   1   2   3     1905.54     1909.39     20.14 o 
   2   2   3      330.17      398.32      6.67 o 
   3   2   3      806.10      783.80      7.80 o 
   4   2   3       43.01       52.74      0.98 o 
   5   2   3      753.35      718.45      8.70 o 
   6   2   3      200.46      200.70      3.88 o 
   7   2   3        7.38        6.94      1.21 o 
   8   2   3        7.32        6.93      1.47 o 
  -9   3   3        0.05       -1.62      1.08 o 
  -8   3   3       50.69       51.75      2.04 o 
  -7   3   3      486.85      508.67      7.92 o 
  -6   3   3      310.19      293.61      6.19 o 
  -5   3   3       31.17       37.16      1.31 o 
  -4   3   3        6.92        9.29      0.61 o 
  -3   3   3     1773.97     1827.40     16.02 o 
  -2   3   3        6.66        0.90      0.40 o 
  -1   3   3      212.03      232.54      3.31 o 
   0   3   3     4364.64     4391.68     63.67 o 
   1   3   3     1185.57     1098.50     11.88 o 
   2   3   3       97.96      111.39      1.66 o 
   3   3   3      102.34      124.32      1.91 o 
   4   3   3      359.73      331.48      3.73 o 
   5   3   3      248.50      271.05      4.60 o 
   6   3   3       16.44       19.14      1.21 o 
   7   3   3        5.59        8.33      1.28 o 
   8   3   3       30.99       38.67      2.44 o 
  -8   4   3       12.44        7.99      1.47 o 
  -7   4   3        0.13       -0.58      1.06 o 
  -6   4   3       54.86       55.39      2.34 o 
  -5   4   3       75.70       77.15      2.02 o 
  -4   4   3      235.58      218.79      2.63 o 
  -3   4   3       21.33       12.79      1.50 o 
  -2   4   3      719.96      817.75      9.12 o 
  -1   4   3     2587.52     2788.40     26.25 o 
   0   4   3      147.46      165.22      3.19 o 
   1   4   3     4030.97     4172.27     50.27 o 
   2   4   3       17.90       20.60      0.85 o 
   3   4   3      705.91      731.20      9.70 o 
   4   4   3      875.64      841.04      7.22 o 
   5   4   3      102.44      110.04      2.54 o 
   6   4   3        0.02        1.43      0.88 o 
   7   4   3        1.36        2.04      1.08 o 
  -8   5   3        3.30        6.27      1.33 o 
  -7   5   3        1.51       -1.06      0.88 o 
  -6   5   3       13.37       17.59      1.47 o 
  -5   5   3       15.84       15.97      0.92 o 
  -4   5   3       18.30       20.55      1.07 o 
  -3   5   3       46.64       37.05      1.08 o 
  -2   5   3      150.97      156.76      2.31 o 
  -1   5   3      205.09      186.84      2.62 o 
   0   5   3        4.32        2.13      0.39 o 
   1   5   3      115.03      115.57      2.15 o 
   2   5   3       69.44       79.08      1.49 o 
   3   5   3       18.38       25.12      0.79 o 
   4   5   3       50.82       54.20      1.09 o 
   5   5   3      156.96      160.28      3.27 o 
   6   5   3       30.60       28.97      1.86 o 
   7   5   3        2.47        4.78      1.28 o 
  -7   6   3        1.73        2.08      1.08 o 
  -6   6   3       74.04       71.77      2.72 o 
  -5   6   3       80.85       80.48      4.07 o 
  -4   6   3      177.02      189.27      2.90 o 
  -3   6   3       89.46       93.53      2.02 o 
  -2   6   3        0.11        1.55      1.12 o 
  -1   6   3       87.65       84.58      1.84 o 
   0   6   3     1378.24     1393.99     17.67 o 
   1   6   3       57.33       57.88      1.53 o 
   2   6   3     1895.16     1889.74     23.65 o 
   3   6   3      193.68      169.76      4.40 o 
   4   6   3        5.02        6.31      0.51 o 
   5   6   3       34.54       30.12      1.78 o 
   6   6   3       25.45       19.92      2.39 o 
  -7   7   3       43.85       37.64      2.34 o 
  -6   7   3       23.20       21.99      1.78 o 
  -5   7   3       32.02       31.68      1.40 o 
  -4   7   3        2.40        0.74      0.70 o 
  -3   7   3        4.24        6.45      0.71 o 
  -2   7   3       28.02       27.11      1.15 o 
  -1   7   3       16.06       20.59      1.13 o 
   0   7   3       83.79       87.13      2.44 o 
   1   7   3        1.69        1.86      0.50 o 
   2   7   3        1.66        1.43      0.55 o 
   3   7   3       91.40      103.13      2.30 o 
   4   7   3        5.62        5.62      0.74 o 
   5   7   3        0.85       -0.38      1.06 o 
   6   7   3        0.14        0.27      1.33 o 
  -6   8   3        0.13        0.11      0.88 o 
  -5   8   3       13.20       15.01      1.50 o 
  -4   8   3        0.13        1.42      0.57 o 
  -3   8   3       12.82       15.56      1.22 o 
  -2   8   3       63.41       51.58      3.05 o 
  -1   8   3       36.82       33.85      2.13 o 
   0   8   3       82.59       71.10      5.58 o 
   1   8   3      532.40      526.52      9.30 o 
   2   8   3       50.73       62.57      2.25 o 
   3   8   3       61.82       68.09      2.34 o 
   4   8   3        4.23        6.11      1.33 o 
   5   8   3        5.37        9.30      1.86 o 
  -5   9   3       14.07       12.88      1.50 o 
  -4   9   3        7.73        3.98      1.13 o 
  -3   9   3       61.22       53.85      2.15 o 
  -2   9   3       15.19       12.16      1.21 o 
  -1   9   3        9.05        9.80      1.59 o 
   0   9   3        0.38       -0.13      0.56 o 
   1   9   3        0.68        1.46      0.75 o 
   2   9   3       17.43       19.97      1.40 o 
   3   9   3       16.15       18.99      2.52 o 
   4   9   3        6.27       10.63      1.59 o 
  -3  10   3        0.05        0.80      0.75 o 
  -2  10   3       15.34       21.18      2.13 o 
  -1  10   3       11.07       14.48      1.31 o 
   0  10   3       14.80       17.67      1.50 o 
   1  10   3        0.29        1.86      1.06 o 
   2  10   3        4.04        3.05      0.94 o 
  -9   0   4        1.52        1.20      2.79 o 
  -8   0   4        5.95        8.77      1.59 o 
  -7   0   4      642.75      630.07     16.20 o 
  -6   0   4     1208.24     1226.41     28.42 o 
  -5   0   4      317.82      323.01      8.77 o 
  -4   0   4      186.70      223.56      3.77 o 
  -3   0   4     1597.30     1799.40     28.95 o 
  -2   0   4      343.69      277.65      4.50 o 
  -1   0   4       42.87       75.17      2.13 o 
   0   0   4     3238.67     3251.97     48.33 o 
   1   0   4    28351.86    25362.57   1327.88 o 
   2   0   4     1866.21     1987.55     24.42 o 
   3   0   4      248.10      307.63      4.33 o 
   4   0   4        2.93        2.31      0.44 o 
   5   0   4      354.93      394.51      7.40 o 
   6   0   4      426.23      419.16     11.95 o 
   7   0   4       19.07       19.13      2.66 o 
   8   0   4        5.47        5.31      2.13 o 
  -9   1   4      346.85      319.87      6.09 o 
  -8   1   4        3.61        4.79      1.00 o 
  -7   1   4      112.41       95.10      3.01 o 
  -6   1   4       94.07       93.69      2.82 o 
  -5   1   4      513.38      476.52      8.54 o 
  -4   1   4       42.94       62.37      1.02 o 
  -3   1   4       14.13       20.39      0.48 o 
  -2   1   4     2428.22     2369.53     24.89 o 
  -1   1   4     3475.97     3582.31     43.29 o 
   0   1   4       81.66       97.47      1.33 o 
   1   1   4      110.22      175.80      2.22 o 
   2   1   4       31.35       20.24      0.51 o 
   3   1   4       38.41       32.20      0.66 o 
   4   1   4      156.75      159.93      1.93 o 
   5   1   4      285.91      306.27      4.27 o 
   6   1   4       55.02       59.11      2.44 o 
   7   1   4       79.52       80.72      3.19 o 
   8   1   4        0.68        2.13      1.31 o 
  -9   2   4       15.88       18.73      1.72 o 
  -8   2   4       17.69       16.71      1.27 o 
  -7   2   4       19.58       15.62      1.12 o 
  -6   2   4        2.97        1.90      0.52 o 
  -5   2   4       54.88       42.45      1.78 o 
  -4   2   4      321.33      377.42      3.96 o 
  -3   2   4        1.11        2.01      0.54 o 
  -2   2   4     2137.83     2190.67     23.06 o 
  -1   2   4      190.88      197.07      2.81 o 
   0   2   4     1502.29     1520.54     17.16 o 
   1   2   4       60.50       73.64      1.06 o 
   2   2   4      736.19      694.33      7.83 o 
   3   2   4     1230.12     1284.56     11.43 o 
   4   2   4      100.33      111.59      1.56 o 
   5   2   4      427.19      467.11      6.07 o 
   6   2   4       46.25       41.23      2.15 o 
   7   2   4        2.95        2.74      1.08 o 
   8   2   4        0.01       -0.65      1.21 o 
  -9   3   4        2.21        0.35      1.08 o 
  -8   3   4      284.32      264.45      6.38 o 
  -7   3   4       28.79       26.65      1.46 o 
  -6   3   4      185.83      156.36      8.54 o 
  -5   3   4        1.39        3.06      0.60 o 
  -4   3   4       10.82       14.91      0.44 o 
  -3   3   4       38.31       53.47      0.90 o 
  -2   3   4      441.03      408.62     17.86 o 
  -1   3   4     1528.12     1509.00     18.50 o 
   0   3   4       51.71       50.75      1.31 o 
   1   3   4      907.81     1028.13     11.15 o 
   2   3   4       67.66       66.13      1.22 o 
   3   3   4       13.99       13.95      0.91 o 
   4   3   4      196.83      221.91      2.76 o 
   5   3   4      118.10      118.66      2.65 o 
   6   3   4      140.37      137.41      3.93 o 
   7   3   4        7.88        5.31      2.13 o 
   8   3   4       14.30       12.85      1.78 o 
  -9   4   4        9.68        8.65      1.73 o 
  -8   4   4       13.14       15.23      1.72 o 
  -7   4   4       30.21       28.87      1.97 o 
  -6   4   4      168.39      149.54      4.91 o 
  -5   4   4        2.44        2.49      0.71 o 
  -4   4   4       85.43       58.65      1.21 o 
  -3   4   4     1277.86     1263.68     12.39 o 
  -2   4   4       57.64       42.43      1.12 o 
  -1   4   4     1009.49     1111.77     13.95 o 
   0   4   4        0.94        1.33      0.38 o 
   1   4   4      195.89      188.91      2.96 o 
   2   4   4      115.25      134.12      2.02 o 
   3   4   4        4.18       11.27      1.35 o 
   4   4   4      619.94      593.13      6.31 o 
   5   4   4        3.76        6.34      1.02 o 
   6   4   4        4.50        3.12      1.08 o 
   7   4   4        5.95        4.63      1.28 o 
  -8   5   4        4.26        7.70      1.47 o 
  -7   5   4      108.06      103.21      3.55 o 
  -6   5   4      352.96      342.90      7.84 o 
  -5   5   4      418.16      413.65      6.20 o 
  -4   5   4      452.86      442.41      6.41 o 
  -3   5   4      432.77      365.04      4.57 o 
  -2   5   4      419.63      414.09      5.07 o 
  -1   5   4        0.25        1.24      0.45 o 
   0   5   4      197.36      218.48      5.31 o 
   1   5   4      121.92      115.19      2.63 o 
   2   5   4      408.48      426.79      5.24 o 
   3   5   4       23.82       24.69      0.69 o 
   4   5   4        0.50        0.78      0.50 o 
   5   5   4       30.60       32.08      3.19 o 
   6   5   4       14.64       12.46      1.15 o 
   7   5   4       13.53       15.65      1.78 o 
  -8   6   4        3.94        1.86      1.13 o 
  -7   6   4        0.05        1.21      1.59 o 
  -6   6   4       33.49       30.33      2.52 o 
  -5   6   4       17.62       21.72      1.13 o 
  -4   6   4       11.73        9.65      0.64 o 
  -3   6   4        6.30        4.76      0.57 o 
  -2   6   4        7.34        9.12      0.69 o 
  -1   6   4       35.24       46.86      1.32 o 
   0   6   4       14.66       13.71      0.85 o 
   1   6   4      212.07      195.17      3.32 o 
   2   6   4       50.58       56.73      1.58 o 
   3   6   4        1.24        0.69      0.48 o 
   4   6   4      196.25      172.08      3.64 o 
   5   6   4       26.32       21.58      1.73 o 
   6   6   4       23.15       31.88      2.66 o 
  -7   7   4        5.83       10.08      1.59 o 
  -6   7   4       30.72       31.42      1.97 o 
  -5   7   4      112.24      113.01      2.69 o 
  -4   7   4      209.41      208.40      3.21 o 
  -3   7   4      110.30      100.35      2.24 o 
  -2   7   4      315.64      294.24      4.64 o 
  -1   7   4        0.19       22.77      2.92 o 
   0   7   4       48.73       55.87      1.53 o 
   1   7   4        7.16        9.76      0.77 o 
   2   7   4        1.62        2.88      0.61 o 
   3   7   4       97.42      105.22      2.30 o 
   4   7   4       26.46       31.71      1.60 o 
   5   7   4        1.08        0.80      1.06 o 
   6   7   4        0.01       -0.80      1.33 o 
  -6   8   4        1.03        0.11      0.88 o 
  -5   8   4        5.18        4.97      0.86 o 
  -4   8   4       63.72       68.02      1.86 o 
  -3   8   4        9.65       17.40      1.05 o 
  -2   8   4       62.08       67.15      2.15 o 
  -1   8   4        1.24       -0.40      0.93 o 
   0   8   4       45.52       42.22      1.78 o 
   1   8   4      168.69      154.17      3.66 o 
   2   8   4        0.01        1.18      1.33 o 
   3   8   4      163.58      156.10      3.98 o 
   4   8   4        0.01        0.53      1.06 o 
   5   8   4        0.50       -0.27      1.06 o 
  -5   9   4       36.62       33.55      2.15 o 
  -4   9   4       11.59        9.25      0.89 o 
  -3   9   4        3.07        3.94      0.83 o 
  -2   9   4       18.00       19.79      1.40 o 
  -1   9   4        5.16        8.77      1.33 o 
   0   9   4        7.36        6.80      0.94 o 
   1   9   4       19.15       22.11      1.40 o 
   2   9   4        6.20        5.79      0.94 o 
   3   9   4        0.05       -0.27      0.75 o 
  -3  10   4       26.59       23.64      1.99 o 
  -2  10   4       41.56       53.29      2.23 o 
  -1  10   4       68.32       68.92      2.53 o 
   0  10   4       42.25       49.15      2.15 o 
   1  10   4       51.98       54.92      2.34 o 
  -9   1   5        0.02       -0.53      0.77 o 
  -8   1   5       82.29       77.27      4.25 o 
  -7   1   5      325.88      329.75      7.57 o 
  -6   1   5      544.86      519.73      9.48 o 
  -5   1   5     1486.65     1490.85     28.29 o 
  -4   1   5      515.88      648.84      7.24 o 
  -3   1   5      176.89      206.45      2.57 o 
  -2   1   5     1131.14     1282.39     13.67 o 
  -1   1   5      119.25      100.99      3.43 o 
   0   1   5     1520.81     1534.06     19.01 o 
   1   1   5       87.11      117.50      1.68 o 
   2   1   5      111.36      115.10      1.85 o 
   3   1   5       42.55       64.60      1.85 o 
   4   1   5       25.91       26.99      0.70 o 
   5   1   5       12.03       18.80      1.59 o 
   6   1   5        5.53        6.74      1.31 o 
   7   1   5       19.85       24.58      2.07 o 
   8   1   5       14.95       15.67      1.97 o 
  -9   2   5        6.56        6.63      1.12 o 
  -8   2   5      137.68      139.64      3.31 o 
  -7   2   5      156.80      147.55      3.15 o 
  -6   2   5       83.62       84.51      2.72 o 
  -5   2   5      905.19      909.25     15.12 o 
  -4   2   5      354.50      316.60      3.85 o 
  -3   2   5       77.44      105.05      1.60 o 
  -2   2   5        0.92        0.27      0.15 o 
  -1   2   5      237.52      156.77      2.35 o 
   0   2   5       89.39       93.62      1.39 o 
   1   2   5     2887.86     2939.04     31.06 o 
   2   2   5     2470.92     2406.78     22.89 o 
   3   2   5      314.81      321.66      3.30 o 
   4   2   5        2.38        6.34      0.58 o 
   5   2   5      126.38      106.56      3.32 o 
   6   2   5       39.25       55.03      2.53 o 
   7   2   5       11.31       11.28      1.59 o 
   8   2   5        0.01       -1.18      1.28 o 
  -9   3   5        1.75        0.59      2.52 o 
  -8   3   5       34.45       29.51      2.15 o 
  -7   3   5       21.37       14.38      1.40 o 
  -6   3   5       33.17       46.70      1.60 o 
  -5   3   5       55.78       49.35      1.15 o 
  -4   3   5      852.52      848.69      7.75 o 
  -3   3   5     1617.95     1618.52     15.55 o 
  -2   3   5      210.72      144.88      2.35 o 
  -1   3   5       13.46       14.97      0.61 o 
   0   3   5      114.76      106.96      1.72 o 
   1   3   5      284.78      289.90      7.24 o 
   2   3   5       44.05       46.11      0.91 o 
   3   3   5       18.37       21.33      0.75 o 
   4   3   5      290.30      302.54      3.27 o 
   5   3   5       94.85      102.18      2.44 o 
   6   3   5       13.79       12.80      1.50 o 
   7   3   5        4.73        5.78      1.47 o 
  -9   4   5        4.34        4.59      2.92 o 
  -8   4   5       68.00       74.72      3.25 o 
  -7   4   5       62.77       64.21      2.80 o 
  -6   4   5       23.91       20.90      1.59 o 
  -5   4   5      129.97      147.83      2.84 o 
  -4   4   5       12.54       15.38      1.51 o 
  -3   4   5      374.18      352.42      4.34 o 
  -2   4   5       70.70       60.84      1.43 o 
  -1   4   5     2496.22     2681.41     32.55 o 
   0   4   5     2786.43     2990.72     43.95 o 
   1   4   5       79.46      100.71      1.94 o 
   2   4   5      337.73      386.75      4.71 o 
   3   4   5        0.00        0.86      0.44 o 
   4   4   5      115.79      121.02      1.88 o 
   5   4   5      126.68      115.70      2.69 o 
   6   4   5        3.97        4.47      1.21 o 
   7   4   5        0.15       -1.26      1.20 o 
  -8   5   5      103.07      111.44      3.93 o 
  -7   5   5       10.52        7.54      2.79 o 
  -6   5   5        0.01        2.07      0.88 o 
  -5   5   5        1.56        2.39      0.75 o 
  -4   5   5       20.71       19.29      0.93 o 
  -3   5   5        6.34        9.96      0.57 o 
  -2   5   5       78.58       70.07      1.23 o 
  -1   5   5       13.66       13.68      1.10 o 
   0   5   5        0.33        3.02      0.56 o 
   1   5   5        2.82        4.74      0.66 o 
   2   5   5       44.14       48.13      1.38 o 
   3   5   5       95.87       97.23      1.85 o 
   4   5   5       10.63       12.99      0.89 o 
   5   5   5        5.50        5.86      1.00 o 
   6   5   5        0.08        0.44      1.08 o 
   7   5   5        6.61        6.58      1.40 o 
  -8   6   5       75.63       81.48      3.37 o 
  -7   6   5        8.38       10.59      1.47 o 
  -6   6   5       12.75        9.11      1.33 o 
  -5   6   5       36.85       30.56      1.28 o 
  -4   6   5       11.51       10.32      0.68 o 
  -3   6   5       67.56       64.70      1.42 o 
  -2   6   5      304.57      330.56      4.31 o 
  -1   6   5       74.40       88.03      1.94 o 
   0   6   5      314.78      303.99      4.60 o 
   1   6   5      612.57      624.34      7.36 o 
   2   6   5        0.01        0.73      0.50 o 
   3   6   5      283.90      286.89      3.58 o 
   4   6   5       48.56       53.89      1.61 o 
   5   6   5       25.82       34.29      1.97 o 
   6   6   5       11.92       15.67      2.13 o 
  -7   7   5        0.48        0.86      1.08 o 
  -6   7   5        0.12        0.32      0.93 o 
  -5   7   5       57.49       53.69      1.83 o 
  -4   7   5       46.65       51.99      1.82 o 
  -3   7   5      105.92      116.18      2.48 o 
  -2   7   5      334.15      322.28      4.41 o 
  -1   7   5       78.54       77.11      1.89 o 
   0   7   5        1.64        1.64      0.50 o 
   1   7   5        0.51       -0.18      0.46 o 
   2   7   5       38.47       32.70      1.32 o 
   3   7   5        6.00        8.59      0.84 o 
   4   7   5        1.20        0.08      0.64 o 
   5   7   5        4.05        2.39      1.33 o 
  -6   8   5       76.02       75.64      3.01 o 
  -5   8   5       17.12       16.76      1.21 o 
  -4   8   5      111.72       93.38      2.04 o 
  -3   8   5        0.28       -0.20      0.67 o 
  -2   8   5        0.06       -0.27      0.56 o 
  -1   8   5        5.29        6.65      0.70 o 
   0   8   5        0.36       -0.09      0.46 o 
   1   8   5       56.91       63.46      2.13 o 
   2   8   5      422.38      413.54      6.39 o 
   3   8   5       18.10       23.65      1.27 o 
   4   8   5       23.27       23.64      2.13 o 
  -5   9   5       24.23       26.39      1.67 o 
  -4   9   5       36.46       34.29      2.19 o 
  -3   9   5       27.49       31.79      3.72 o 
  -2   9   5       12.39       18.39      1.31 o 
  -1   9   5       72.25       71.16      2.42 o 
   0   9   5        3.74        4.58      0.94 o 
   1   9   5        0.97        1.33      0.75 o 
   2   9   5       31.55       27.75      1.86 o 
   3   9   5       16.47       21.30      1.50 o 
  -2  10   5        2.81        0.56      0.83 o 
  -1  10   5        1.06        0.13      0.75 o 
   0  10   5        8.32        7.59      1.13 o 
   1  10   5        4.80        6.91      1.59 o 
  -9   0   6      162.57      146.36      6.38 o 
  -8   0   6        8.86       11.42      1.86 o 
  -7   0   6      296.10      308.66      9.30 o 
  -6   0   6      183.19      179.83      6.11 o 
  -5   0   6      313.56      302.02      8.23 o 
  -4   0   6     2086.90     2192.76     32.83 o 
  -3   0   6     2227.25     2072.57     31.06 o 
  -2   0   6     1111.83     1256.89     18.96 o 
  -1   0   6        0.20        0.66      0.19 o 
   0   0   6     1676.96     1536.85     23.18 o 
   1   0   6     2463.07     2372.32     35.66 o 
   2   0   6     5049.11     5064.22    132.68 o 
   3   0   6      666.79      661.29     11.49 o 
   4   0   6      437.99      449.90      8.10 o 
   5   0   6      565.05      538.96     14.34 o 
   6   0   6       58.92       50.20      3.45 o 
   7   0   6        1.56       -0.27      1.59 o 
  -9   1   6       47.43       48.89      1.94 o 
  -8   1   6       62.18       52.49      2.44 o 
  -7   1   6      122.32      121.02      3.57 o 
  -6   1   6      284.73      292.47      6.01 o 
  -5   1   6      236.26      226.89      4.79 o 
  -4   1   6     1322.23     1480.57     15.88 o 
  -3   1   6      193.65      193.09      2.51 o 
  -2   1   6     1706.13     1775.40     18.82 o 
  -1   1   6       38.09       16.38      0.49 o 
   0   1   6      531.01      518.89      5.91 o 
   1   1   6       84.80       62.90      1.20 o 
   2   1   6      226.18      174.51      1.90 o 
   3   1   6     1080.67     1100.75      9.93 o 
   4   1   6      225.57      245.00      3.42 o 
   5   1   6      394.62      410.11      8.50 o 
   6   1   6        3.19        4.30      1.46 o 
   7   1   6       74.26       80.96      3.28 o 
  -9   2   6        1.50        2.06      0.86 o 
  -8   2   6       52.10       51.87      2.11 o 
  -7   2   6      126.77      122.64      3.66 o 
  -6   2   6      252.90      251.53      5.54 o 
  -5   2   6        1.64        3.03      0.41 o 
  -4   2   6        0.18        7.91      0.58 o 
  -3   2   6        0.07        0.80      0.80 o 
  -2   2   6       66.74       68.40      1.18 o 
  -1   2   6      378.69      387.87     16.20 o 
   0   2   6      174.79      199.07      2.25 o 
   1   2   6     3469.80     3782.58     39.85 o 
   2   2   6      321.75      398.03      3.86 o 
   3   2   6      628.27      668.33      6.90 o 
   4   2   6      206.55      175.48      3.17 o 
   5   2   6       27.64       30.41      1.99 o 
   6   2   6      129.94      126.03      6.77 o 
   7   2   6       22.42       20.03      1.97 o 
  -9   3   6        0.23        0.65      1.59 o 
  -8   3   6        4.12        5.89      1.73 o 
  -7   3   6       99.39       95.89      3.37 o 
  -6   3   6      214.69      232.44      5.44 o 
  -5   3   6     1018.01     1002.99     11.37 o 
  -4   3   6      342.42      309.29      4.07 o 
  -3   3   6      419.42      430.19      5.10 o 
  -2   3   6       99.69      115.33      1.76 o 
  -1   3   6        4.88        9.09      0.55 o 
   0   3   6       28.25       12.92      0.64 o 
   1   3   6      192.32      207.42      2.78 o 
   2   3   6      578.29      586.18      6.08 o 
   3   3   6       53.03       43.92      1.01 o 
   4   3   6       32.97       31.14      1.23 o 
   5   3   6        7.29        9.38      1.21 o 
   6   3   6       43.78       34.56      2.15 o 
   7   3   6       10.35       10.24      1.59 o 
  -9   4   6        4.27        4.39      1.52 o 
  -8   4   6        0.67       -1.38      0.92 o 
  -7   4   6      360.83      352.86      7.69 o 
  -6   4   6      103.64      100.96      3.18 o 
  -5   4   6        7.58        9.79      0.76 o 
  -4   4   6        0.16        1.33      0.30 o 
  -3   4   6      569.47      557.97      6.53 o 
  -2   4   6       26.33       29.65      1.13 o 
  -1   4   6      134.14      141.16      2.45 o 
   0   4   6     1205.60     1267.50     15.85 o 
   1   4   6      575.38      532.23      6.21 o 
   2   4   6      190.18      196.04      2.82 o 
   3   4   6       82.37       73.08      1.37 o 
   4   4   6       16.44       12.52      1.22 o 
   5   4   6       12.19       16.93      1.59 o 
   6   4   6       16.49       17.51      1.78 o 
   7   4   6       21.11       24.81      2.15 o 
  -8   5   6       24.11       20.42      1.85 o 
  -7   5   6      117.05      120.34      8.77 o 
  -6   5   6      421.66      385.20      7.88 o 
  -5   5   6       19.23       24.68      2.13 o 
  -4   5   6      131.77      139.05      1.99 o 
  -3   5   6      244.25      217.25      2.72 o 
  -2   5   6      930.58      898.58     11.65 o 
  -1   5   6      331.40      286.92      4.34 o 
   0   5   6      146.87      127.50      4.12 o 
   1   5   6      160.28      152.09      3.28 o 
   2   5   6        0.29        0.09      0.46 o 
   3   5   6       30.49       27.38      0.85 o 
   4   5   6        0.02        4.32      0.79 o 
   5   5   6       71.10       97.02      6.24 o 
   6   5   6       57.87       67.55      2.91 o 
  -8   6   6       21.14       21.04      2.66 o 
  -7   6   6      122.41      110.36      5.45 o 
  -6   6   6       61.26       49.09      2.34 o 
  -5   6   6      114.67      105.86      2.46 o 
  -4   6   6       77.06       82.56      1.52 o 
  -3   6   6      149.73      133.79      2.28 o 
  -2   6   6        2.75        6.29      0.56 o 
  -1   6   6        4.04        3.78      0.64 o 
   0   6   6       35.12       42.50      1.69 o 
   1   6   6      148.86      131.03      3.19 o 
   2   6   6      143.98      157.26      3.57 o 
   3   6   6        3.13        2.43      0.68 o 
   4   6   6        3.07        0.83      0.51 o 
   5   6   6        8.39        7.22      1.33 o 
   6   6   6        0.00        1.20      1.13 o 
  -7   7   6       30.18       31.95      2.23 o 
  -6   7   6       16.75       19.13      1.66 o 
  -5   7   6      136.62      119.37      2.77 o 
  -4   7   6      237.51      200.48      3.17 o 
  -3   7   6      350.20      313.42      4.34 o 
  -2   7   6       87.70       89.89      1.85 o 
  -1   7   6      297.52      320.40      6.62 o 
   0   7   6        6.31        7.18      0.77 o 
   1   7   6       21.55       21.58      1.07 o 
   2   7   6       16.19       17.40      1.07 o 
   3   7   6        9.84        9.96      0.92 o 
   4   7   6       73.79       79.61      2.09 o 
  -6   8   6        0.08        0.66      1.13 o 
  -5   8   6       26.10       22.56      1.28 o 
  -4   8   6        0.16        0.35      0.69 o 
  -3   8   6        6.60        3.90      0.65 o 
  -2   8   6        0.05        0.10      0.50 o 
  -1   8   6       38.26       44.80      1.48 o 
   0   8   6        5.94        9.18      0.86 o 
   1   8   6       43.25       51.69      1.69 o 
   2   8   6      129.56      115.04      2.71 o 
   3   8   6        0.18        1.68      0.77 o 
   4   8   6       11.48        7.74      1.13 o 
  -5   9   6       41.92       50.14      1.98 o 
  -4   9   6       81.75       80.01      2.22 o 
  -3   9   6       15.85       12.37      1.21 o 
  -2   9   6       50.13       38.55      1.78 o 
  -1   9   6        3.20        4.91      0.94 o 
   0   9   6       22.20       22.89      1.50 o 
   1   9   6        7.17        8.63      0.86 o 
   2   9   6        7.51        4.27      0.94 o 
   3   9   6       31.49       39.50      2.39 o 
  -2  10   6       27.75       24.03      1.59 o 
  -1  10   6       18.89       20.20      1.50 o 
   0  10   6       43.39       38.74      1.97 o 
  -9   1   7       80.02       72.19      3.09 o 
  -8   1   7        2.85        3.16      1.02 o 
  -7   1   7      180.36      166.02      4.32 o 
  -6   1   7       76.54       70.04      4.25 o 
  -5   1   7      237.87      231.33      4.77 o 
  -4   1   7     3409.28     3526.79     37.10 o 
  -3   1   7     2993.84     3113.32     32.75 o 
  -2   1   7     6329.80     6121.01     77.59 o 
  -1   1   7      535.26      572.67      5.70 o 
   0   1   7       73.32      102.90      1.59 o 
   1   1   7       78.75       80.74      1.39 o 
   2   1   7      265.44      272.18      3.12 o 
   3   1   7      152.82      165.87      2.54 o 
   4   1   7      218.70      215.62      3.79 o 
   5   1   7       99.81      110.92      3.47 o 
   6   1   7        0.26        1.59      1.13 o 
   7   1   7        1.11        2.00      1.86 o 
  -9   2   7      126.63      131.97      4.41 o 
  -8   2   7      276.09      267.89      5.67 o 
  -7   2   7       77.89       74.45      2.82 o 
  -6   2   7      274.74      294.07      6.20 o 
  -5   2   7      373.83      373.25      4.53 o 
  -4   2   7      147.78      125.27      1.92 o 
  -3   2   7      681.72      711.58      7.99 o 
  -2   2   7     1041.63      937.07     10.26 o 
  -1   2   7     2080.25     2191.44     23.14 o 
   0   2   7     1066.60     1065.67     11.62 o 
   1   2   7       28.37       27.53      0.80 o 
   2   2   7       23.83       20.83      0.54 o 
   3   2   7      111.44       96.00      4.45 o 
   4   2   7       14.49       16.91      1.05 o 
   5   2   7        0.17        0.27      1.33 o 
   6   2   7       74.20       76.93      3.09 o 
   7   2   7        2.73        3.40      1.47 o 
  -9   3   7       15.48       11.03      1.66 o 
  -8   3   7      110.26       97.66      3.55 o 
  -7   3   7        0.14        2.07      0.88 o 
  -6   3   7     2003.91     2015.23     32.12 o 
  -5   3   7     1093.46     1075.35     11.98 o 
  -4   3   7       27.77       31.42      0.89 o 
  -3   3   7        1.53        1.42      0.29 o 
  -2   3   7       88.16       98.73      1.62 o 
  -1   3   7      243.79      241.43      3.63 o 
   0   3   7      326.46      299.08      4.24 o 
   1   3   7      845.75      859.16      9.66 o 
   2   3   7      580.49      555.22      5.83 o 
   3   3   7       11.58        8.45      0.63 o 
   4   3   7      132.72      124.88      2.62 o 
   5   3   7       17.89       20.47      1.69 o 
   6   3   7      107.95      119.46      3.85 o 
   7   3   7        0.22        0.42      1.28 o 
  -9   4   7       45.78       54.43      3.06 o 
  -8   4   7        0.17       -1.37      1.33 o 
  -7   4   7       20.58       15.01      1.66 o 
  -6   4   7      110.96      118.74      3.55 o 
  -5   4   7      194.67      190.23      3.89 o 
  -4   4   7      385.68      397.20      4.98 o 
  -3   4   7      174.08      161.41      2.41 o 
  -2   4   7       18.87       26.83      1.00 o 
  -1   4   7       26.29       23.57      0.92 o 
   0   4   7      706.22      724.35      9.41 o 
   1   4   7      234.55      266.25      3.52 o 
   2   4   7      602.70      613.88      7.26 o 
   3   4   7        2.10        2.83      0.40 o 
   4   4   7       86.69       85.04      3.85 o 
   5   4   7       88.81       77.36      2.91 o 
   6   4   7       28.81       41.51      2.34 o 
  -8   5   7       22.14       14.37      1.78 o 
  -7   5   7      274.94      268.39      6.38 o 
  -6   5   7        3.05        4.24      1.02 o 
  -5   5   7       43.36       44.07      1.60 o 
  -4   5   7       49.35       49.03      1.55 o 
  -3   5   7        0.86        3.28      0.43 o 
  -2   5   7       17.95       29.48      1.12 o 
  -1   5   7        2.22        2.82      0.54 o 
   0   5   7        2.48        4.12      0.56 o 
   1   5   7        1.16        1.73      0.56 o 
   2   5   7       13.06       15.05      0.72 o 
   3   5   7        8.08       12.74      1.04 o 
   4   5   7       31.01       33.26      1.36 o 
   5   5   7       10.04       19.08      1.73 o 
   6   5   7       20.61       21.53      1.88 o 
  -8   6   7       15.93       16.31      1.85 o 
  -7   6   7        1.01        0.22      1.02 o 
  -6   6   7       11.96        9.21      1.31 o 
  -5   6   7       26.27       27.49      1.28 o 
  -4   6   7      288.09      283.43      3.55 o 
  -3   6   7       24.99       24.06      0.88 o 
  -2   6   7        3.83        2.36      0.55 o 
  -1   6   7        3.35        2.03      0.66 o 
   0   6   7        2.61        6.69      0.83 o 
   1   6   7      118.34      135.36      3.28 o 
   2   6   7      209.75      216.83      4.60 o 
   3   6   7      153.99      153.68      3.92 o 
   4   6   7       40.96       35.39      1.85 o 
   5   6   7        1.82        3.72      1.59 o 
  -7   7   7       95.01       92.26      3.55 o 
  -6   7   7        8.85        8.38      1.28 o 
  -5   7   7       74.44       69.26      2.08 o 
  -4   7   7       19.87       18.40      0.84 o 
  -3   7   7        2.54        4.40      0.73 o 
  -2   7   7       31.53       36.09      1.50 o 
  -1   7   7       80.13       83.48      2.04 o 
   0   7   7       11.45       15.53      0.80 o 
   1   7   7       47.20       44.61      1.42 o 
   2   7   7       16.07       12.23      1.38 o 
   3   7   7        3.97        6.71      0.89 o 
   4   7   7       28.46       36.94      1.52 o 
  -6   8   7        1.74        0.66      2.79 o 
  -5   8   7       12.05       10.98      1.05 o 
  -4   8   7       39.85       38.95      1.35 o 
  -3   8   7        6.89        9.12      0.74 o 
  -2   8   7       12.20       13.69      0.92 o 
  -1   8   7       20.54       17.93      1.01 o 
   0   8   7        0.38        0.80      0.61 o 
   1   8   7        4.47        2.48      0.61 o 
   2   8   7        0.17        0.87      1.21 o 
   3   8   7       92.68      102.85      2.55 o 
   4   8   7        1.02        3.19      0.94 o 
  -5   9   7       27.00       32.36      1.63 o 
  -4   9   7       65.60       73.57      1.91 o 
  -3   9   7       87.56       72.36      2.53 o 
  -2   9   7       64.26       52.62      2.15 o 
  -1   9   7        0.06        0.50      0.55 o 
   0   9   7       56.33       57.87      3.25 o 
   1   9   7        0.30        1.74      0.70 o 
   2   9   7        2.53        3.10      0.77 o 
  -9   0   8       18.16       19.92      2.66 o 
  -8   0   8       10.35        8.23      1.86 o 
  -7   0   8       32.01       26.30      2.39 o 
  -6   0   8      600.01      592.36     14.88 o 
  -5   0   8      181.96      211.65      3.96 o 
  -4   0   8      152.59      145.99      2.99 o 
  -3   0   8       74.53      171.02      3.28 o 
  -2   0   8     3453.71     3592.91     74.11 o 
  -1   0   8      177.25      145.24      3.59 o 
   0   0   8      617.28      607.43      9.76 o 
   1   0   8      898.47      905.30     14.36 o 
   2   0   8        5.67        5.05      1.06 o 
   3   0   8      524.52      371.35      9.03 o 
   4   0   8        0.05       -0.53      1.33 o 
   5   0   8       99.98      108.11      5.05 o 
   6   0   8       32.89       19.66      2.66 o 
   7   0   8        4.82        5.31      2.39 o 
  -9   1   8        7.41        5.76      1.31 o 
  -8   1   8      531.88      513.56     10.14 o 
  -7   1   8       78.30       82.22      2.82 o 
  -6   1   8      164.98      142.26      3.76 o 
  -5   1   8      342.02      339.41      5.14 o 
  -4   1   8     1248.40     1342.48     14.56 o 
  -3   1   8     2441.95     2836.45     29.90 o 
  -2   1   8        8.19        2.58      0.38 o 
  -1   1   8      775.78      760.10      8.40 o 
   0   1   8      411.50      408.93      4.29 o 
   1   1   8      114.42       87.66      1.52 o 
   2   1   8       96.33      108.90      1.88 o 
   3   1   8      179.19      181.90      4.22 o 
   4   1   8       65.63       58.95      2.52 o 
   5   1   8       74.70       73.55      4.25 o 
   6   1   8        1.63        3.24      1.40 o 
   7   1   8        0.52        0.19      1.46 o 
  -9   2   8       12.76        8.63      1.50 o 
  -8   2   8       23.13       25.22      1.88 o 
  -7   2   8       14.72       13.22      1.40 o 
  -6   2   8        0.92       -0.43      1.20 o 
  -5   2   8       13.60       11.50      0.54 o 
  -4   2   8      281.73      277.29      3.59 o 
  -3   2   8      114.38      127.28      1.95 o 
  -2   2   8      532.13      623.81      8.23 o 
  -1   2   8      190.61      198.88      2.28 o 
   0   2   8       79.31       61.05      1.16 o 
   1   2   8       27.81       23.02      0.96 o 
   2   2   8      282.88      295.43      3.43 o 
   3   2   8       21.61       27.32      1.13 o 
   4   2   8      174.35      173.81      4.41 o 
   5   2   8       92.61       86.88      3.09 o 
   6   2   8        0.05        1.73      1.31 o 
   7   2   8        5.55        2.86      3.32 o 
  -9   3   8       14.51       13.29      1.78 o 
  -8   3   8       25.88       19.91      1.85 o 
  -7   3   8      490.33      463.41      9.30 o 
  -6   3   8      267.64      255.64      5.73 o 
  -5   3   8      288.06      301.41      3.96 o 
  -4   3   8      676.25      732.02      8.41 o 
  -3   3   8      141.74      129.22      2.01 o 
  -2   3   8      302.31      284.13      3.62 o 
  -1   3   8      276.23      237.83      3.76 o 
   0   3   8      127.02       94.13      1.78 o 
   1   3   8       13.59       13.23      1.93 o 
   2   3   8       26.91       29.75      0.99 o 
   3   3   8        0.13        0.67      0.47 o 
   4   3   8       20.12       23.00      4.52 o 
   5   3   8       37.08       32.34      2.04 o 
   6   3   8        4.89        7.05      1.59 o 
   7   3   8        2.35        1.17      1.59 o 
  -9   4   8       37.13       38.14      2.49 o 
  -8   4   8       24.67       22.81      1.97 o 
  -7   4   8       49.83       48.64      2.42 o 
  -6   4   8        0.68        2.39      1.02 o 
  -5   4   8       12.46       10.64      0.63 o 
  -4   4   8      143.36      152.50      2.41 o 
  -3   4   8      457.86      425.93      5.24 o 
  -2   4   8       53.03       51.24      1.36 o 
  -1   4   8        0.01        0.50      0.34 o 
   0   4   8       11.50       15.37      1.20 o 
   2   4   8        0.01        0.18      0.42 o 
   3   4   8      137.93      156.51      3.05 o 
   4   4   8        0.99        4.31      1.13 o 
   5   4   8       40.94       38.46      3.59 o 
   6   4   8       13.40       13.83      1.69 o 
  -8   5   8       12.78       12.39      1.72 o 
  -7   5   8        9.73       10.49      1.47 o 
  -6   5   8      329.13      331.63      7.13 o 
  -5   5   8     1721.23     1702.41     16.78 o 
  -4   5   8      827.42      811.19      9.38 o 
  -3   5   8      634.71      599.24      7.13 o 
  -2   5   8       79.62       64.22      1.63 o 
  -1   5   8       43.65       39.24      1.23 o 
   0   5   8        5.42        5.59      1.46 o 
   1   5   8       41.54       49.29      1.78 o 
   2   5   8      257.64      263.85      4.29 o 
   3   5   8      100.10      103.77      2.45 o 
   4   5   8        8.85        8.61      1.21 o 
   5   5   8        7.10        9.43      1.59 o 
   6   5   8        5.39        7.37      1.50 o 
  -8   6   8       10.28       11.02      1.66 o 
  -7   6   8      122.16      119.21      3.93 o 
  -6   6   8       32.53       30.46      1.97 o 
  -5   6   8        1.93        1.84      0.68 o 
  -4   6   8        2.77        1.67      0.43 o 
  -3   6   8      115.69      109.74      2.38 o 
  -2   6   8       32.77       30.41      1.27 o 
  -1   6   8       43.25       34.20      1.50 o 
   0   6   8       58.85       62.30      2.07 o 
   1   6   8        0.52       -0.13      0.56 o 
   2   6   8       19.27       16.89      1.31 o 
   3   6   8        0.42        1.01      0.57 o 
   4   6   8        0.85        0.00      1.33 o 
   5   6   8       24.31       22.31      2.66 o 
  -7   7   8       58.88       57.47      4.52 o 
  -6   7   8       71.35       79.29      3.09 o 
  -5   7   8        3.30        5.32      0.81 o 
  -4   7   8      210.39      213.77      2.96 o 
  -3   7   8      336.72      326.10      4.50 o 
  -2   7   8      465.37      406.06      5.41 o 
  -1   7   8      138.02      124.91      3.28 o 
   0   7   8      106.80      102.49      2.91 o 
   1   7   8       14.81       14.93      1.46 o 
   2   7   8        5.83        2.26      0.75 o 
   3   7   8        6.69        8.26      0.76 o 
   4   7   8        2.68        5.44      0.81 o 
  -6   8   8       15.68       15.65      1.66 o 
  -5   8   8        2.99        4.15      0.84 o 
  -4   8   8        1.07        1.90      0.53 o 
  -3   8   8       31.69       40.00      1.32 o 
  -2   8   8        6.64        8.24      1.06 o 
  -1   8   8        0.55        0.87      0.50 o 
   0   8   8        6.44        3.63      0.65 o 
   1   8   8        1.44        0.03      0.75 o 
   2   8   8       12.26        9.87      0.92 o 
   3   8   8       17.20       14.92      1.26 o 
  -4   9   8       29.20       29.57      1.28 o 
  -3   9   8       47.21       44.10      2.04 o 
  -2   9   8       27.08       31.28      1.43 o 
  -1   9   8       53.23       49.94      1.73 o 
   0   9   8       17.48       20.22      1.27 o 
   1   9   8        7.28        9.14      0.96 o 
   2   9   8        1.66        1.15      0.77 o 
  -9   1   9        6.35        5.95      1.59 o 
  -8   1   9       88.33       85.98      3.19 o 
  -7   1   9      304.61      296.13      7.97 o 
  -6   1   9     1349.78     1354.88     22.07 o 
  -5   1   9      410.91      367.75      4.59 o 
  -4   1   9      534.27      543.86      6.36 o 
  -3   1   9      335.52      425.15      5.08 o 
  -2   1   9     1166.85     1289.89     26.84 o 
  -1   1   9     1108.48     1149.19     11.17 o 
   0   1   9      715.60      663.60      8.79 o 
   1   1   9     1181.53     1119.00     12.48 o 
   2   1   9       28.84       25.63      0.96 o 
   3   1   9        0.03       -0.06      0.58 o 
   4   1   9        8.48        4.66      1.13 o 
   5   1   9        0.15       -0.31      1.02 o 
   6   1   9       15.45       16.98      1.97 o 
   7   1   9        0.00       -1.82      1.21 o 
  -9   2   9       33.14       31.99      3.45 o 
  -8   2   9       13.29       15.36      3.59 o 
  -7   2   9       99.67      103.10      5.58 o 
  -6   2   9        8.03       13.28      1.21 o 
  -5   2   9      305.94      287.24      3.81 o 
  -4   2   9      237.88      249.07      3.34 o 
  -3   2   9      480.45      466.60      5.57 o 
  -2   2   9      827.05      741.44     22.60 o 
  -1   2   9     1493.20     1531.80     14.73 o 
   0   2   9       33.17       33.92      1.04 o 
   1   2   9       37.98       42.59      1.09 o 
   2   2   9      635.18      585.60      7.03 o 
   3   2   9      226.38      196.88      3.03 o 
   4   2   9      147.70      145.92      4.04 o 
   5   2   9        0.11        1.73      1.13 o 
   6   2   9      101.40      108.99      3.94 o 
  -9   3   9      131.81      114.92      4.12 o 
  -8   3   9       41.16       37.59      2.66 o 
  -7   3   9       11.71       11.49      1.47 o 
  -6   3   9      242.04      261.24      5.91 o 
  -5   3   9      697.99      719.79      8.43 o 
  -4   3   9     1555.89     1510.39     16.52 o 
  -3   3   9     1170.33     1135.90     12.54 o 
  -2   3   9      602.84      552.78      7.51 o 
  -1   3   9      175.46      166.12      2.24 o 
   0   3   9        0.13        0.56      0.62 o 
   1   3   9      120.50      107.22      1.89 o 
   2   3   9        3.52        5.86      0.58 o 
   3   3   9       78.72       88.76      1.84 o 
   4   3   9       46.47       56.84      2.53 o 
   5   3   9       14.90       24.68      2.13 o 
   6   3   9        0.00       -1.10      1.21 o 
  -9   4   9       16.14       16.05      1.91 o 
  -8   4   9       17.07       14.67      1.66 o 
  -7   4   9      107.65      111.63      4.91 o 
  -6   4   9        2.76        0.96      0.88 o 
  -5   4   9        3.81        3.76      0.48 o 
  -4   4   9       38.63       36.98      1.03 o 
  -3   4   9      521.78      510.08      6.17 o 
  -2   4   9      122.44      111.00      2.07 o 
  -1   4   9       10.30        9.41      0.61 o 
   0   4   9      206.63      214.80      5.05 o 
   1   4   9       64.60       62.87      1.39 o 
   2   4   9        0.58       -0.12      0.50 o 
   3   4   9      105.42      107.00      2.40 o 
   4   4   9       19.01       22.53      1.78 o 
   5   4   9       22.65       21.66      1.88 o 
   6   4   9       61.55       58.92      2.91 o 
  -8   5   9       62.69       55.55      2.80 o 
  -7   5   9       10.33        7.91      1.40 o 
  -6   5   9      164.63      153.72      5.58 o 
  -5   5   9        3.35        6.70      0.62 o 
  -4   5   9       18.37       14.56      0.74 o 
  -3   5   9       79.74       81.62      1.80 o 
  -2   5   9       26.94       26.01      1.12 o 
  -1   5   9       19.84       15.85      1.15 o 
   0   5   9       19.65       20.21      1.21 o 
   1   5   9       34.12       26.99      2.79 o 
   2   5   9        3.10        3.25      0.65 o 
   3   5   9        1.19        0.54      0.62 o 
   4   5   9       26.61       30.51      1.88 o 
   5   5   9        5.11        3.00      1.21 o 
  -8   6   9       18.11       19.34      1.97 o 
  -7   6   9        5.95        6.60      1.40 o 
  -6   6   9        0.13        0.43      0.88 o 
  -5   6   9        0.10        1.58      0.41 o 
  -4   6   9       16.80       23.37      1.30 o 
  -3   6   9        4.55        1.84      0.45 o 
  -2   6   9       80.76       82.60      2.04 o 
  -1   6   9       39.75       47.68      1.88 o 
   0   6   9        0.09        0.13      0.93 o 
   1   6   9       24.31       18.24      1.21 o 
   2   6   9        7.00        7.74      0.94 o 
   3   6   9        0.01       -0.24      0.55 o 
   4   6   9       39.59       39.05      2.92 o 
   5   6   9       11.50       13.55      2.39 o 
  -7   7   9       27.63       21.51      1.97 o 
  -6   7   9       14.05       15.60      2.26 o 
  -5   7   9        9.01        7.14      0.89 o 
  -4   7   9      165.28      187.03      2.72 o 
  -3   7   9       22.75       31.71      1.26 o 
  -2   7   9       72.87       76.44      2.49 o 
  -1   7   9       76.56       60.85      3.05 o 
   0   7   9        6.64        3.39      0.83 o 
   1   7   9        3.63        7.16      1.33 o 
   2   7   9        1.79        0.93      1.20 o 
   3   7   9        4.39        5.81      1.02 o 
   4   7   9        0.88        1.33      1.33 o 
  -6   8   9        0.16       -1.43      1.20 o 
  -5   8   9        6.21        6.11      0.89 o 
  -4   8   9       10.16        6.51      0.67 o 
  -3   8   9      147.79      126.87      2.44 o 
  -2   8   9       25.89       27.89      1.27 o 
  -1   8   9        2.41        2.04      0.61 o 
   0   8   9        2.23        3.83      0.77 o 
   1   8   9        5.68        4.61      0.77 o 
   2   8   9        3.13        3.78      1.45 o 
   3   8   9       16.79       17.60      1.17 o 
  -4   9   9       20.34       26.71      1.57 o 
  -3   9   9       75.45       88.24      2.40 o 
  -2   9   9       85.02       99.08      2.53 o 
  -1   9   9       40.99       39.42      1.58 o 
   0   9   9        0.02        0.55      0.65 o 
   1   9   9       31.75       29.66      1.48 o 
  -9   0  10       23.15       30.81      2.92 o 
  -8   0  10       32.20       28.95      2.66 o 
  -7   0  10      161.57      173.72      6.38 o 
  -6   0  10     1781.96     1770.42     39.84 o 
  -5   0  10      578.81      605.12     17.53 o 
  -4   0  10      672.38      694.31     11.25 o 
  -3   0  10      604.45      666.26     10.80 o 
  -2   0  10     4057.41     4210.33    107.05 o 
  -1   0  10      152.49      152.58      2.44 o 
   0   0  10      354.47      344.13      6.20 o 
   1   0  10      213.77      248.24      4.79 o 
   2   0  10      101.28       88.30      3.72 o 
   3   0  10       42.08       31.86      1.66 o 
   4   0  10      257.00      246.77      8.23 o 
   5   0  10       63.43       61.63      3.98 o 
   6   0  10        5.68        4.52      2.13 o 
  -9   1  10      193.57      206.43      5.63 o 
  -8   1  10      387.03      373.88      8.08 o 
  -7   1  10      682.20      662.64     12.11 o 
  -6   1  10      460.16      461.01      8.73 o 
  -5   1  10     2361.97     2358.42     25.24 o 
  -4   1  10      311.34      286.79      3.74 o 
  -3   1  10        1.31        4.93      0.40 o 
  -2   1  10     1548.27     1839.66     19.72 o 
  -1   1  10      977.86      955.07      9.38 o 
   0   1  10       48.76       48.24      1.09 o 
   1   1  10       20.73       26.30      1.04 o 
   2   1  10       69.91       64.22      1.44 o 
   3   1  10       41.90       37.61      1.19 o 
   4   1  10       23.71       26.95      3.19 o 
   5   1  10        7.17        9.29      1.73 o 
   6   1  10       12.83       18.02      1.97 o 
  -9   2  10       23.81       30.76      2.15 o 
  -8   2  10       10.79        9.83      1.59 o 
  -7   2  10       31.91       36.21      1.97 o 
  -6   2  10      278.12      279.72      6.38 o 
  -5   2  10        1.22        2.06      0.32 o 
  -4   2  10      147.18      163.96      2.47 o 
  -3   2  10       92.58       90.39      1.62 o 
  -2   2  10     1122.27     1139.65     14.36 o 
  -1   2  10      439.22      456.27      4.77 o 
   0   2  10        8.61        8.79      0.56 o 
   1   2  10       15.90       26.52      0.89 o 
   2   2  10       49.52       58.69      1.45 o 
   3   2  10        5.85        3.68      0.60 o 
   4   2  10        0.15        0.80      1.02 o 
   5   2  10        5.62        2.13      1.31 o 
   6   2  10        2.48        0.76      1.40 o 
  -9   3  10        0.07       -0.51      1.73 o 
  -8   3  10        7.53        7.63      1.40 o 
  -7   3  10      120.12      113.00      3.66 o 
  -6   3  10      836.47      807.54     14.18 o 
  -5   3  10      323.99      325.79      4.32 o 
  -4   3  10     1236.11     1166.35     13.03 o 
  -3   3  10     2030.12     2096.13     22.54 o 
  -2   3  10       34.46       28.95      1.11 o 
  -1   3  10      155.41      161.54      2.33 o 
   0   3  10        0.61        1.59      0.40 o 
   1   3  10        0.93        2.07      0.45 o 
   2   3  10       85.37       71.95      1.59 o 
   3   3  10       17.28       18.18      1.18 o 
   4   3  10        8.71        5.58      1.31 o 
   5   3  10        3.62        0.93      1.31 o 
   6   3  10        1.87        2.37      1.47 o 
  -9   4  10       37.68       42.82      2.92 o 
  -8   4  10       29.26       34.20      2.92 o 
  -7   4  10       91.81       96.07      3.44 o 
  -6   4  10      196.41      178.48      4.68 o 
  -5   4  10      332.30      341.59      4.58 o 
  -4   4  10       19.80       18.82      0.96 o 
  -3   4  10      494.94      526.62      6.40 o 
  -2   4  10      215.30      173.98      3.01 o 
  -1   4  10       97.30       99.89      3.69 o 
   0   4  10       86.57       97.52      5.45 o 
   1   4  10       30.52       32.40      1.27 o 
   2   4  10      156.16      138.58      2.90 o 
   3   4  10        2.05        2.55      0.60 o 
   4   4  10        0.00        1.73      2.39 o 
   5   4  10        8.33        7.48      1.59 o 
  -8   5  10      118.23      116.54      4.12 o 
  -7   5  10      115.18      108.48      3.74 o 
  -6   5  10       24.34       31.02      2.04 o 
  -5   5  10      375.64      352.07      4.75 o 
  -4   5  10      276.00      280.02      3.94 o 
  -3   5  10      464.38      467.24      5.87 o 
  -2   5  10      575.77      587.57      7.07 o 
  -1   5  10      395.63      416.38      7.51 o 
   0   5  10      447.85      400.22      7.32 o 
   1   5  10       28.93       23.20      2.26 o 
   2   5  10        1.81        2.92      0.61 o 
   3   5  10        0.20        0.18      1.02 o 
   4   5  10        0.10       -1.59      1.33 o 
   5   5  10        2.84        2.66      1.86 o 
  -8   6  10       13.54       11.00      1.66 o 
  -7   6  10       17.71       17.03      1.78 o 
  -6   6  10       14.36       14.22      1.50 o 
  -5   6  10       49.72       38.10      1.34 o 
  -4   6  10      137.93      139.08      2.44 o 
  -3   6  10        1.47        1.15      0.47 o 
  -2   6  10       77.63       69.56      1.89 o 
  -1   6  10       90.82       92.39      2.72 o 
   0   6  10       77.16       76.27      3.32 o 
   1   6  10        0.17        0.13      0.66 o 
   2   6  10       50.31       41.17      1.78 o 
   3   6  10       43.91       46.78      1.75 o 
   4   6  10        0.58        0.53      1.33 o 
  -7   7  10      108.56      123.95      4.52 o 
  -6   7  10      108.06      111.04      3.74 o 
  -5   7  10       87.88       86.66      1.80 o 
  -4   7  10       57.46       50.46      1.27 o 
  -3   7  10      149.96      130.32      2.42 o 
  -2   7  10      233.91      213.81      4.79 o 
  -1   7  10      227.38      229.21      6.11 o 
   0   7  10      103.00      125.23      3.37 o 
   1   7  10       14.15       14.63      1.31 o 
   2   7  10        7.81        9.90      1.21 o 
   3   7  10        0.36        2.04      0.83 o 
   4   7  10        0.10        0.53      1.33 o 
  -6   8  10        0.09        0.46      1.02 o 
  -5   8  10       27.61       22.75      1.36 o 
  -4   8  10       31.78       28.89      1.06 o 
  -3   8  10       30.29       41.71      1.35 o 
  -2   8  10        8.27        5.05      0.88 o 
  -1   8  10        1.03        0.80      0.54 o 
   0   8  10        5.63        4.91      0.62 o 
   1   8  10       15.41       15.37      0.93 o 
   2   8  10        3.08        3.19      0.66 o 
  -4   9  10       70.23       81.35      2.12 o 
  -3   9  10       21.29       18.43      1.15 o 
  -2   9  10       47.80       41.94      1.69 o 
  -1   9  10        7.21        6.84      0.92 o 
   0   9  10        1.65        2.30      0.77 o 
   1   9  10       25.61       37.88      1.73 o 
  -9   1  11      150.86      144.61      4.51 o 
  -8   1  11       44.64       39.25      2.39 o 
  -7   1  11       56.40       49.52      2.39 o 
  -6   1  11      297.66      290.08      6.20 o 
  -5   1  11        0.63        1.10      0.39 o 
  -4   1  11      539.54      483.09      5.87 o 
  -3   1  11     1858.86     1742.05     74.49 o 
  -2   1  11     1180.03     1217.83     13.35 o 
  -1   1  11     2050.94     2087.60     22.34 o 
   0   1  11       37.05       42.80      1.06 o 
   1   1  11       29.32       35.66      1.09 o 
   2   1  11        2.15        3.04      0.53 o 
   3   1  11        7.53        9.25      0.74 o 
   4   1  11       20.04       21.88      2.26 o 
   5   1  11       15.99       16.21      1.88 o 
   6   1  11        6.88        6.86      1.99 o 
  -9   2  11        0.50        0.00      1.02 o 
  -8   2  11       59.42       61.31      2.72 o 
  -7   2  11      689.19      654.62     12.11 o 
  -6   2  11       12.91       13.35      1.21 o 
  -5   2  11      602.42      623.24      8.57 o 
  -4   2  11      334.47      342.43      4.43 o 
  -3   2  11       23.91       22.61      0.96 o 
  -2   2  11        0.29        0.29      0.29 o 
  -1   2  11      155.78      111.34      2.06 o 
   0   2  11       12.86       17.23      0.76 o 
   1   2  11        1.98        3.89      0.48 o 
   2   2  11       13.81       18.11      0.88 o 
   3   2  11       11.50       11.46      0.76 o 
   4   2  11        1.72        0.27      1.13 o 
   5   2  11       22.24       18.08      1.88 o 
   6   2  11       10.14       11.45      2.39 o 
  -9   3  11       12.33       16.09      1.78 o 
  -8   3  11       75.10       74.07      5.58 o 
  -7   3  11      109.36      109.68      3.55 o 
  -6   3  11       44.03       42.60      2.11 o 
  -5   3  11     1175.26     1178.40     13.23 o 
  -4   3  11      782.18      744.73      8.69 o 
  -3   3  11        0.45        2.16      0.42 o 
  -2   3  11      169.11      167.42      2.86 o 
  -1   3  11       24.12       29.43      0.89 o 
   0   3  11      328.20      357.65      5.26 o 
   1   3  11      265.79      268.94      3.75 o 
   2   3  11       68.38       74.19      1.69 o 
   3   3  11        0.42        0.53      0.51 o 
   4   3  11        0.05       -0.85      1.02 o 
   5   3  11       16.59       16.44      1.97 o 
  -9   4  11       54.47       53.20      3.06 o 
  -8   4  11       90.54      102.01      3.82 o 
  -7   4  11      115.85      124.35      4.01 o 
  -6   4  11       33.46       31.02      1.85 o 
  -5   4  11      268.46      279.82      4.22 o 
  -4   4  11      101.37       95.58      1.88 o 
  -3   4  11      457.45      431.02      5.44 o 
  -2   4  11        5.15        4.22      0.49 o 
  -1   4  11      481.95      480.38      6.74 o 
   0   4  11        5.42        7.93      1.33 o 
   1   4  11       58.07       46.87      1.48 o 
   2   4  11        0.60       -0.10      0.50 o 
   3   4  11       67.61       59.32      1.62 o 
   4   4  11       11.72       10.49      1.50 o 
   5   4  11        0.61        1.76      1.21 o 
  -8   5  11       37.46       33.47      3.98 o 
  -7   5  11        0.54       -0.05      1.02 o 
  -6   5  11       76.70       83.14      3.06 o 
  -5   5  11       29.92       31.64      1.15 o 
  -4   5  11       17.09       15.12      1.13 o 
  -3   5  11      165.40      160.58      2.65 o 
  -2   5  11        1.83        2.85      0.69 o 
  -1   5  11       62.17       62.89      2.15 o 
   0   5  11        0.69        2.39      0.80 o 
   1   5  11        3.96        2.66      0.75 o 
   2   5  11        9.22        6.30      0.81 o 
   3   5  11        0.68        1.35      0.65 o 
   4   5  11        1.70       -1.06      1.33 o 
   5   5  11        5.11        8.23      2.39 o 
  -8   6  11       54.49       55.53      3.32 o 
  -7   6  11       44.19       45.88      2.53 o 
  -6   6  11       12.99       11.26      2.26 o 
  -5   6  11        0.04       -0.33      0.47 o 
  -4   6  11        0.02        0.15      0.43 o 
  -3   6  11       98.24       95.01      1.99 o 
  -2   6  11      132.42      154.24      3.11 o 
  -1   6  11        7.92        7.76      1.20 o 
   0   6  11       19.71       17.80      1.31 o 
   1   6  11       32.98       26.96      1.50 o 
   2   6  11       21.90       22.78      2.13 o 
   3   6  11       24.29       24.78      1.46 o 
   4   6  11        0.57       -1.59      1.33 o 
  -7   7  11        3.90        4.43      1.40 o 
  -6   7  11       34.19       44.44      2.44 o 
  -5   7  11       19.94       25.14      0.98 o 
  -4   7  11       30.65       25.87      1.12 o 
  -3   7  11        8.70        8.70      0.82 o 
  -2   7  11       15.46       13.63      1.31 o 
  -1   7  11       23.20       27.43      1.59 o 
   0   7  11       15.49       15.00      2.39 o 
   1   7  11       72.97       68.23      2.53 o 
   2   7  11        0.03        0.53      0.75 o 
   3   7  11        5.94        1.59      0.94 o 
  -5   8  11       33.22       37.36      1.67 o 
  -4   8  11        0.92        0.95      0.55 o 
  -3   8  11        3.21        3.03      0.59 o 
  -2   8  11       63.37       65.83      1.72 o 
  -1   8  11        2.73        1.06      0.75 o 
   0   8  11        2.50        4.25      0.94 o 
   1   8  11        4.10        2.52      1.46 o 
   2   8  11        3.86        5.11      1.02 o 
  -3   9  11       43.93       50.85      1.62 o 
  -2   9  11       94.54       87.29      2.44 o 
  -1   9  11       47.58       49.47      1.83 o 
  -9   0  12      588.04      623.70     17.27 o 
  -8   0  12       23.33       30.28      2.66 o 
  -7   0  12        0.01       -0.53      1.06 o 
  -6   0  12      486.35      447.59     12.22 o 
  -5   0  12      198.82      194.19      4.12 o 
  -4   0  12      698.14      694.06     11.45 o 
  -3   0  12       10.14       22.39      1.33 o 
  -2   0  12      557.84      505.42      8.45 o 
  -1   0  12       23.31       21.25      1.02 o 
   0   0  12        8.58       13.55      1.33 o 
   1   0  12      160.01      165.00      5.45 o 
   2   0  12       38.64       33.49      1.66 o 
   3   0  12        0.18       -0.46      0.68 o 
   4   0  12        5.11        2.92      1.59 o 
   5   0  12        0.03        0.80      1.86 o 
   6   0  12        2.25        3.98      2.39 o 
  -9   1  12      116.02      121.79      4.13 o 
  -8   1  12       22.75       25.31      1.99 o 
  -7   1  12        4.31        2.77      0.83 o 
  -6   1  12     1346.41     1324.77     21.69 o 
  -5   1  12      581.76      560.55      6.76 o 
  -4   1  12        1.67        1.86      0.40 o 
  -3   1  12      174.30      180.86      3.07 o 
  -2   1  12      577.64      527.69      6.21 o 
  -1   1  12      946.00      992.01     12.83 o 
   0   1  12      114.96      116.82      2.02 o 
   1   1  12        3.84        3.19      0.53 o 
   2   1  12       42.18       41.92      1.28 o 
   3   1  12       60.80       63.99      1.71 o 
   4   1  12        6.84        8.80      1.59 o 
   5   1  12        4.01        2.92      1.50 o 
  -9   2  12        0.08       -0.53      1.02 o 
  -8   2  12       86.19       87.18      3.37 o 
  -7   2  12      111.42      116.31      3.66 o 
  -6   2  12      239.97      257.23      5.73 o 
  -5   2  12       20.91       16.61      0.86 o 
  -4   2  12        2.83        1.77      0.58 o 
  -3   2  12       10.86       16.39      1.21 o 
  -2   2  12       25.65       18.12      1.13 o 
  -1   2  12       10.97       11.05      0.70 o 
   0   2  12        1.78        2.79      0.49 o 
   1   2  12       94.41      102.36      1.99 o 
   2   2  12       25.39       20.76      0.98 o 
   3   2  12        7.54        8.63      0.76 o 
   4   2  12        8.02        7.52      1.50 o 
   5   2  12        3.77        2.17      1.21 o 
  -9   3  12       14.47       18.09      1.97 o 
  -8   3  12       29.12       28.21      2.04 o 
  -7   3  12      187.39      173.32      6.77 o 
  -6   3  12       39.35       34.97      1.85 o 
  -5   3  12     1177.90     1161.55     13.09 o 
  -4   3  12        0.48        0.84      0.43 o 
  -3   3  12      662.62      679.85      9.25 o 
  -2   3  12      914.22      925.60     10.46 o 
  -1   3  12       99.44       99.58      2.76 o 
   0   3  12      482.37      429.24      6.28 o 
   1   3  12        0.86        0.00      0.50 o 
   2   3  12        4.47        3.95      0.60 o 
   3   3  12        2.45        2.11      0.60 o 
   4   3  12        6.61        5.71      1.31 o 
   5   3  12        2.73        4.12      1.31 o 
  -9   4  12        6.64        6.14      1.66 o 
  -8   4  12        3.99        1.84      1.08 o 
  -7   4  12       43.65       48.52      2.42 o 
  -6   4  12      124.85      123.66      3.74 o 
  -5   4  12        1.97        2.39      0.48 o 
  -4   4  12      147.06      152.15      2.58 o 
  -3   4  12       35.65       28.16      1.01 o 
  -2   4  12      116.20      118.59      2.12 o 
  -1   4  12       25.42       31.90      1.63 o 
   0   4  12       88.20       91.62      2.72 o 
   1   4  12        7.75       10.93      0.86 o 
   2   4  12      119.64       98.95      2.40 o 
   3   4  12       36.75       34.95      1.35 o 
   4   4  12        4.83        4.38      1.31 o 
   5   4  12        6.29        9.32      1.69 o 
  -8   5  12        5.03        5.97      1.40 o 
  -7   5  12       22.09       21.92      1.85 o 
  -6   5  12       19.57       19.81      1.99 o 
  -5   5  12      105.37      110.46      2.20 o 
  -4   5  12     1806.21     1813.47     19.98 o 
  -3   5  12      668.29      621.89      7.57 o 
  -2   5  12      153.97      140.58      2.95 o 
  -1   5  12       92.95       87.03      3.45 o 
   0   5  12        9.39       11.69      1.13 o 
   1   5  12       33.66       38.15      1.86 o 
   2   5  12       57.72       68.43      2.21 o 
   3   5  12        9.79       12.21      1.01 o 
   4   5  12        4.03        3.72      1.86 o 
  -7   6  12       61.31       63.72      2.99 o 
  -6   6  12      189.70      190.20      6.91 o 
  -5   6  12        4.68        7.05      0.71 o 
  -4   6  12       38.67       39.95      1.32 o 
  -3   6  12      102.18      100.42      2.22 o 
  -2   6  12       48.22       47.06      2.01 o 
  -1   6  12        3.87        0.57      0.66 o 
   0   6  12        2.49        0.66      0.75 o 
   1   6  12       16.90       13.86      1.31 o 
   2   6  12        6.38        5.98      0.94 o 
   3   6  12        1.80        1.48      0.65 o 
   4   6  12        0.80        0.27      1.59 o 
  -6   7  12      170.16      164.67      4.68 o 
  -5   7  12      142.04      150.27      2.48 o 
  -4   7  12        5.12        7.82      0.76 o 
  -3   7  12       86.70       91.89      2.08 o 
  -2   7  12      211.36      212.06      4.87 o 
  -1   7  12       97.62       87.70      2.91 o 
   0   7  12       96.40       90.17      2.99 o 
   1   7  12       30.79       36.25      2.13 o 
   2   7  12        0.39        0.62      0.83 o 
   3   7  12        0.18        0.66      0.75 o 
  -5   8  12       19.54       23.36      1.50 o 
  -4   8  12       76.61       79.00      1.74 o 
  -3   8  12       57.40       68.90      1.51 o 
  -2   8  12       10.29        9.12      1.21 o 
  -1   8  12        1.23        1.09      0.93 o 
   0   8  12        1.83        1.20      0.94 o 
   1   8  12       13.33       17.79      1.50 o 
  -9   1  13       23.46       28.56      2.07 o 
  -8   1  13       21.10       19.28      1.99 o 
  -7   1  13      169.65      157.13      4.32 o 
  -6   1  13      523.96      479.16      9.11 o 
  -5   1  13     1802.52     1784.12     19.51 o 
  -4   1  13      164.04      151.06      2.53 o 
  -3   1  13       26.06       25.72      0.86 o 
  -2   1  13      102.78      126.20      2.40 o 
  -1   1  13      319.63      304.31      4.65 o 
   0   1  13      319.98      322.24      4.35 o 
   1   1  13      187.79      167.15      2.75 o 
   2   1  13      103.32      103.07      2.08 o 
   3   1  13        0.50        0.32      0.48 o 
   4   1  13        0.01       -1.06      1.13 o 
   5   1  13        5.05        2.85      1.40 o 
  -9   2  13       43.48       40.22      2.53 o 
  -8   2  13      465.17      461.37      9.57 o 
  -7   2  13      197.13      204.73      5.16 o 
  -6   2  13        0.77        2.57      0.83 o 
  -5   2  13       46.28       31.71      1.10 o 
  -4   2  13      114.69      107.88      1.99 o 
  -3   2  13        0.46        0.05      0.50 o 
  -2   2  13      510.25      488.16      6.90 o 
  -1   2  13     1012.59      980.48     12.83 o 
   0   2  13      283.60      276.94      3.88 o 
   1   2  13       13.54       19.22      0.96 o 
   2   2  13        5.26        4.32      0.73 o 
   3   2  13      102.67       89.25      2.04 o 
   4   2  13        6.11        4.56      1.99 o 
   5   2  13        2.31        1.73      1.31 o 
  -9   3  13      174.97      197.23      5.81 o 
  -8   3  13       26.14       20.44      1.85 o 
  -7   3  13       11.52       12.98      1.47 o 
  -6   3  13       43.23       43.77      3.59 o 
  -5   3  13      913.59      933.95     10.90 o 
  -4   3  13     1077.05     1023.76     11.71 o 
  -3   3  13     1833.06     1810.51     19.75 o 
  -2   3  13      277.35      273.39      4.39 o 
  -1   3  13      352.73      356.34      6.76 o 
   0   3  13        8.40        8.47      0.94 o 
   1   3  13        1.01        1.25      0.45 o 
   2   3  13        9.73        9.34      0.92 o 
   3   3  13        2.30        5.14      0.81 o 
   4   3  13        5.66        9.40      1.59 o 
   5   3  13        6.99        8.65      1.69 o 
  -8   4  13       10.41       10.87      1.59 o 
  -7   4  13       72.45       77.96      3.18 o 
  -6   4  13       61.20       57.57      2.42 o 
  -5   4  13       63.92       64.69      1.61 o 
  -4   4  13       23.28       26.20      1.07 o 
  -3   4  13        7.88        6.96      0.77 o 
  -2   4  13      775.63      731.18     12.30 o 
  -1   4  13      206.31      216.81      4.79 o 
   0   4  13       65.15       66.00      2.34 o 
   1   4  13        1.18        2.30      0.61 o 
   2   4  13        0.01        1.46      0.65 o 
   3   4  13        9.12       13.86      1.12 o 
   4   4  13        1.13        2.66      1.59 o 
  -8   5  13        1.75        3.19      1.33 o 
  -7   5  13        9.18        9.94      1.47 o 
  -6   5  13      146.58      149.54      4.22 o 
  -5   5  13      338.82      326.88      4.63 o 
  -4   5  13      116.07      121.69      4.37 o 
  -3   5  13        5.79        7.01      0.81 o 
  -2   5  13      247.44      243.59      4.19 o 
  -1   5  13        0.61        1.06      0.75 o 
   0   5  13      108.72      111.70      3.19 o 
   1   5  13       15.37       12.37      1.99 o 
   2   5  13        1.10        1.27      0.65 o 
   3   5  13        2.42        1.72      0.70 o 
   4   5  13        1.14       -0.80      1.33 o 
  -7   6  13        0.39        3.23      1.28 o 
  -6   6  13       35.59       41.12      2.34 o 
  -5   6  13       40.68       41.22      1.53 o 
  -4   6  13       40.44       48.39      1.45 o 
  -3   6  13      177.31      177.52      2.99 o 
  -2   6  13       40.65       49.72      1.69 o 
  -1   6  13       55.05       53.71      2.15 o 
   0   6  13       16.10       12.73      1.31 o 
   1   6  13        1.83        2.30      0.83 o 
   2   6  13       15.45       20.38      1.59 o 
   3   6  13        1.35        1.31      0.70 o 
  -6   7  13        8.69       10.20      1.47 o 
  -5   7  13       17.88       22.72      1.13 o 
  -4   7  13        4.99        3.83      0.69 o 
  -3   7  13      158.47      186.56      3.21 o 
  -2   7  13       30.65       30.88      1.78 o 
  -1   7  13        1.48        3.45      0.94 o 
   0   7  13       14.78        6.19      1.02 o 
   1   7  13        0.04        2.79      0.94 o 
   2   7  13        0.40       -0.66      0.75 o 
  -5   8  13        9.02        7.99      0.72 o 
  -4   8  13       50.35       49.38      1.48 o 
  -3   8  13        0.94        0.50      0.83 o 
  -2   8  13        1.48        3.94      1.02 o 
  -1   8  13        0.12        0.65      0.83 o 
   0   8  13       28.25       25.83      1.78 o 
   1   8  13        0.44       -0.80      1.06 o 
  -9   0  14        4.29        4.25      1.86 o 
  -8   0  14       28.52       26.03      2.66 o 
  -7   0  14       72.82       69.06      3.72 o 
  -6   0  14      807.44      879.24     21.52 o 
  -5   0  14      409.07      416.16      7.59 o 
  -4   0  14      947.71     1000.63     22.58 o 
  -3   0  14        1.93        0.96      1.20 o 
  -2   0  14       39.03       64.28      2.92 o 
  -1   0  14      833.83      819.73     19.13 o 
   0   0  14      658.82      652.21     11.17 o 
   1   0  14      198.60      216.02      4.70 o 
   2   0  14        4.55        1.29      0.68 o 
   3   0  14       92.27       92.56      2.99 o 
   4   0  14       58.73       49.94      3.72 o 
   5   0  14        7.33        5.84      2.39 o 
  -9   1  14       12.00       11.59      1.50 o 
  -8   1  14       73.12       83.01      3.19 o 
  -7   1  14      162.61      155.22      4.22 o 
  -6   1  14        2.12        3.07      0.83 o 
  -5   1  14      249.19      225.88      3.38 o 
  -4   1  14      533.37      512.38      7.31 o 
  -3   1  14      134.24      138.63      3.26 o 
  -2   1  14      186.49      179.18      3.94 o 
  -1   1  14      310.28      322.48      5.64 o 
   0   1  14        9.70       12.35      1.47 o 
   1   1  14        4.17        3.94      0.73 o 
   2   1  14        2.54        1.64      0.59 o 
   3   1  14       30.87       31.44      1.31 o 
   4   1  14        1.63        0.80      1.13 o 
   5   1  14        0.83       -0.13      1.31 o 
  -9   2  14      115.08      124.93      4.31 o 
  -8   2  14       23.22       33.74      2.23 o 
  -7   2  14       93.28       93.20      3.18 o 
  -6   2  14       48.87       45.40      2.15 o 
  -5   2  14       14.67       15.84      1.00 o 
  -4   2  14       27.91       19.29      1.00 o 
  -3   2  14      122.16      121.11      2.15 o 
  -2   2  14        0.43        1.73      0.75 o 
  -1   2  14      861.85      907.54     12.06 o 
   0   2  14      175.26      174.19      2.82 o 
   1   2  14        5.37        5.65      0.88 o 
   2   2  14       37.71       34.24      1.22 o 
   3   2  14       40.30       35.62      1.37 o 
   4   2  14       17.89       20.32      1.88 o 
  -9   3  14       72.93       72.62      3.98 o 
  -8   3  14       29.86       35.03      2.23 o 
  -7   3  14        0.03        0.41      0.83 o 
  -6   3  14        9.63        8.98      1.21 o 
  -5   3  14       19.33       19.34      0.92 o 
  -4   3  14      623.26      616.24     10.59 o 
  -3   3  14      104.45       89.52      2.63 o 
  -2   3  14      798.73      759.20     12.68 o 
  -1   3  14       34.86       37.89      2.66 o 
   0   3  14       71.28       65.40      2.34 o 
   1   3  14       22.47       23.90      1.17 o 
   2   3  14        2.20        2.85      0.67 o 
   3   3  14        2.42        1.12      0.63 o 
   4   3  14        0.62        0.27      1.13 o 
  -8   4  14      112.90      116.10      4.20 o 
  -7   4  14       15.32       14.19      1.99 o 
  -6   4  14       34.95       39.41      2.23 o 
  -5   4  14        2.33        2.47      0.51 o 
  -4   4  14       77.83       81.65      1.85 o 
  -3   4  14        7.83        5.74      0.70 o 
  -2   4  14      498.25      487.32      8.92 o 
  -1   4  14        2.10        0.53      0.75 o 
   0   4  14       27.38       27.80      1.59 o 
   1   4  14        3.57        2.18      0.65 o 
   2   4  14        7.90        6.00      0.86 o 
   3   4  14       10.45       12.18      1.08 o 
   4   4  14        0.27       -0.53      1.59 o 
  -8   5  14      117.06      125.50      4.31 o 
  -7   5  14      104.39      101.23      3.66 o 
  -6   5  14       31.68       32.71      2.04 o 
  -5   5  14       39.83       36.91      1.32 o 
  -4   5  14       30.38       35.16      1.22 o 
  -3   5  14      481.48      496.05      7.41 o 
  -2   5  14      460.66      473.71      8.73 o 
  -1   5  14       77.35       81.49      2.72 o 
   0   5  14      174.51      177.41      5.18 o 
   1   5  14       49.91       44.45      3.98 o 
   2   5  14        2.00        1.59      0.70 o 
   3   5  14        0.64        1.70      0.81 o 
  -7   6  14        0.56        0.18      0.95 o 
  -6   6  14        0.07        1.18      1.02 o 
  -5   6  14       13.78       13.85      0.88 o 
  -4   6  14        0.00        1.42      0.57 o 
  -3   6  14        4.53        3.29      0.74 o 
  -2   6  14      186.10      182.97      4.37 o 
  -1   6  14       14.23        9.51      1.21 o 
   0   6  14       51.04       54.36      2.34 o 
   1   6  14        9.29       11.36      1.21 o 
   2   6  14       13.91       11.05      1.21 o 
   3   6  14        0.03       -0.74      0.88 o 
  -6   7  14       70.75       80.00      3.18 o 
  -5   7  14       82.50       84.98      2.10 o 
  -4   7  14      268.47      264.16      4.18 o 
  -3   7  14        0.55        0.82      0.70 o 
  -2   7  14       15.05       15.73      1.73 o 
  -1   7  14      149.36      144.64      4.04 o 
   0   7  14       17.68       19.27      1.59 o 
   1   7  14       32.65       38.23      2.39 o 
  -4   8  14       22.48       24.62      1.48 o 
  -3   8  14       14.26       14.26      1.59 o 
  -2   8  14        0.00        0.38      0.83 o 
  -1   8  14        0.12       -0.68      0.83 o 
  -9   1  15       56.31       51.93      3.59 o 
  -8   1  15       70.13       76.33      9.16 o 
  -7   1  15        0.09        0.40      0.75 o 
  -6   1  15       42.46       42.48      1.97 o 
  -5   1  15       23.48       25.20      0.99 o 
  -4   1  15      357.26      334.68      6.76 o 
  -3   1  15      477.02      439.82      7.89 o 
  -2   1  15      195.28      177.49      4.13 o 
  -1   1  15      292.29      282.79      4.65 o 
   0   1  15      180.33      188.38      3.08 o 
   1   1  15        0.40        0.38      0.47 o 
   2   1  15        0.33        0.74      0.73 o 
   3   1  15        0.03        0.98      0.63 o 
   4   1  15        4.78        4.11      1.40 o 
  -9   2  15       58.35       57.57      2.99 o 
  -8   2  15        0.17        0.65      1.02 o 
  -7   2  15       14.20       23.60      5.84 o 
  -6   2  15       67.89       72.13      2.72 o 
  -5   2  15      255.96      248.11      3.71 o 
  -4   2  15      207.77      196.07      3.89 o 
  -3   2  15      183.85      182.53      4.22 o 
  -2   2  15       59.27       59.58      3.59 o 
  -1   2  15      589.59      609.09     10.61 o 
   0   2  15        0.02        0.08      0.49 o 
   1   2  15       38.62       36.18      1.26 o 
   2   2  15       15.33       20.00      1.08 o 
   3   2  15       11.08       11.33      0.99 o 
   4   2  15        6.75        9.07      1.59 o 
  -9   3  15       33.52       37.61      2.61 o 
  -8   3  15        8.49        6.14      1.40 o 
  -7   3  15       91.68       84.45      4.52 o 
  -6   3  15       51.95       50.82      2.42 o 
  -5   3  15      382.96      381.24      5.19 o 
  -4   3  15       43.12       34.61      1.30 o 
  -3   3  15      154.16      131.87      3.47 o 
  -2   3  15      122.62      119.80      3.28 o 
  -1   3  15       35.16       40.03      1.88 o 
   0   3  15        1.84        1.68      1.59 o 
   1   3  15       49.93       62.01      1.94 o 
   2   3  15       72.23       75.24      3.46 o 
   3   3  15        0.54        1.04      0.64 o 
   4   3  15        7.10        5.58      1.40 o 
  -8   4  15      319.29      335.95      7.88 o 
  -7   4  15      172.14      175.67      4.95 o 
  -6   4  15      266.15      263.98      6.19 o 
  -5   4  15       11.91       11.09      0.82 o 
  -4   4  15       20.69       22.44      1.17 o 
  -3   4  15        1.79        1.50      0.84 o 
  -2   4  15        1.15        0.40      0.75 o 
  -1   4  15      299.57      311.29      6.48 o 
   0   4  15       57.70       60.40      2.34 o 
   1   4  15        4.23        2.92      0.77 o 
   2   4  15        4.01        2.73      0.81 o 
   3   4  15        4.47        7.25      0.96 o 
  -8   5  15       33.56       40.04      3.32 o 
  -7   5  15        0.72       -0.36      0.92 o 
  -6   5  15       11.94        8.76      1.28 o 
  -5   5  15       77.67       74.32      1.85 o 
  -4   5  15      232.13      235.40      4.68 o 
  -3   5  15       65.21       73.32      2.09 o 
  -2   5  15        8.49       11.88      1.59 o 
  -1   5  15       10.71       10.21      1.46 o 
   0   5  15       12.40       17.15      1.59 o 
   1   5  15       20.14       26.04      4.52 o 
   2   5  15        1.59       -0.53      0.52 o 
   3   5  15        1.84        3.03      1.08 o 
  -7   6  15      141.35      145.05      6.38 o 
  -6   6  15       46.55       40.76      3.32 o 
  -5   6  15       58.49       52.73      1.84 o 
  -4   6  15       15.39       12.87      1.05 o 
  -3   6  15        0.04        0.21      0.95 o 
  -2   6  15       39.23       42.61      2.13 o 
  -1   6  15       11.72       18.38      1.46 o 
   0   6  15       24.85       32.28      1.88 o 
   1   6  15        4.16        5.12      1.33 o 
   2   6  15        7.93        9.04      1.31 o 
  -6   7  15       51.54       59.31      2.80 o 
  -5   7  15        0.18        0.71      0.60 o 
  -4   7  15       82.28       80.68      2.40 o 
  -3   7  15        7.30       12.66      1.12 o 
  -2   7  15       14.23       12.59      1.46 o 
  -1   7  15        8.94       10.09      1.59 o 
   0   7  15       11.58       10.37      1.31 o 
   1   7  15       11.20       11.12      1.40 o 
  -3   8  15       46.52       42.85      3.05 o 
  -9   0  16      331.62      338.94     11.16 o 
  -8   0  16      537.77      583.59     16.20 o 
  -7   0  16       23.92       24.44      2.39 o 
  -6   0  16        1.14        5.31      1.33 o 
  -5   0  16      172.19      147.65      3.66 o 
  -4   0  16      314.30      265.36      7.70 o 
  -3   0  16      817.33      735.00     17.53 o 
  -2   0  16       65.80       69.60      3.45 o 
  -1   0  16      975.80      956.00     22.31 o 
   0   0  16      589.40      578.60     10.49 o 
   1   0  16      153.48      173.77      4.32 o 
   2   0  16        2.64        1.86      0.94 o 
   3   0  16       44.96       38.72      2.15 o 
   4   0  16       31.88       23.11      2.92 o 
  -9   1  16       15.61       16.24      1.78 o 
  -8   1  16       75.76       77.27      3.09 o 
  -7   1  16       74.91       89.34      4.65 o 
  -6   1  16       15.94       13.16      1.31 o 
  -5   1  16      131.92      132.10      2.49 o 
  -4   1  16      339.52      317.05      6.20 o 
  -3   1  16        1.16       -0.13      0.56 o 
  -2   1  16       13.88       11.83      1.13 o 
  -1   1  16       23.45       23.03      1.59 o 
   0   1  16      548.90      543.18      6.90 o 
   1   1  16       24.52       27.12      1.96 o 
   2   1  16        6.12        5.84      0.74 o 
   3   1  16        8.62       11.16      0.98 o 
   4   1  16        2.36        3.90      1.73 o 
  -9   2  16       62.83       64.86      3.09 o 
  -8   2  16       69.41       67.84      2.99 o 
  -7   2  16      178.14      190.12      5.06 o 
  -6   2  16      240.33      237.51      5.63 o 
  -5   2  16      226.87      228.74      3.58 o 
  -4   2  16        4.29        6.28      1.21 o 
  -3   2  16        2.98        4.28      1.06 o 
  -2   2  16       91.10       81.32      2.72 o 
  -1   2  16       39.98       44.23      2.07 o 
   0   2  16      440.18      470.91      6.17 o 
   1   2  16       18.49       13.53      0.92 o 
   2   2  16        5.25       10.04      0.88 o 
   3   2  16       20.53       21.49      1.38 o 
  -8   3  16       27.57       27.92      2.11 o 
  -7   3  16       60.22       55.02      2.92 o 
  -6   3  16       29.35       26.99      1.78 o 
  -5   3  16       43.94       43.14      1.42 o 
  -4   3  16       99.19       95.82      9.35 o 
  -3   3  16        5.58        4.58      0.75 o 
  -2   3  16       63.64       63.52      2.52 o 
  -1   3  16      299.75      263.65      5.73 o 
   0   3  16       12.78       10.47      1.21 o 
   1   3  16      114.47      102.55      2.61 o 
   2   3  16        0.00        0.56      0.74 o 
   3   3  16        0.67        1.91      0.92 o 
  -8   4  16        0.63        3.53      1.28 o 
  -7   4  16       63.97       59.11      2.80 o 
  -6   4  16      166.26      170.29      4.68 o 
  -5   4  16      152.49      152.09      2.78 o 
  -4   4  16       28.95       27.35      1.32 o 
  -3   4  16       58.20       55.79      2.79 o 
  -2   4  16       65.78       64.37      2.44 o 
  -1   4  16       15.81       19.04      1.50 o 
   0   4  16        0.35        0.27      1.33 o 
   1   4  16       51.92       54.63      2.34 o 
   2   4  16        1.29        2.85      1.17 o 
   3   4  16        6.29        8.85      1.28 o 
  -7   5  16        0.02       -0.53      2.92 o 
  -6   5  16       18.52       22.30      1.85 o 
  -5   5  16        3.80        6.09      0.72 o 
  -4   5  16      140.41      147.57      3.17 o 
  -3   5  16       85.56       82.53      6.11 o 
  -2   5  16      232.67      209.54      4.97 o 
  -1   5  16       46.63       41.76      2.15 o 
   0   5  16        3.46        2.26      0.94 o 
   1   5  16        0.20        0.53      0.94 o 
   2   5  16        9.69        9.05      3.05 o 
  -6   6  16       31.86       37.76      2.23 o 
  -5   6  16       10.01        9.00      0.96 o 
  -4   6  16        4.25        3.10      0.77 o 
  -3   6  16       24.74       29.37      1.78 o 
  -2   6  16        0.01       -0.99      1.33 o 
  -1   6  16       14.56       16.88      1.50 o 
   0   6  16        4.16        6.05      1.13 o 
   1   6  16        0.89        0.68      1.06 o 
  -5   7  16      103.99      104.90      2.84 o 
  -4   7  16        7.49       11.25      1.12 o 
  -3   7  16      113.99      130.37      5.31 o 
  -2   7  16        0.58        1.71      1.33 o 
  -1   7  16       15.74       17.37      1.73 o 
   0   7  16       33.95       29.48      2.92 o 
  -9   1  17       40.03       37.69      2.53 o 
  -8   1  17       17.05       20.43      1.78 o 
  -7   1  17        1.17        1.20      0.94 o 
  -6   1  17       50.24       58.44      2.44 o 
  -5   1  17      220.89      206.99      3.88 o 
  -4   1  17      224.54      218.88      4.88 o 
  -3   1  17       88.45       88.06      2.82 o 
  -2   1  17        1.08        1.33      0.93 o 
  -1   1  17       18.03       17.89      1.40 o 
   0   1  17       34.65       33.96      1.29 o 
   1   1  17       71.45       69.06      1.82 o 
   2   1  17       25.84       24.26      1.21 o 
   3   1  17        0.11        0.55      1.46 o 
  -8   2  17      132.38      127.30      4.31 o 
  -7   2  17      521.07      538.83     10.60 o 
  -6   2  17      276.32      300.45      6.57 o 
  -5   2  17        0.36        0.45      0.52 o 
  -4   2  17        5.71        6.05      0.94 o 
  -3   2  17        2.93        2.92      0.75 o 
  -2   2  17       14.22       12.16      1.21 o 
  -1   2  17        3.33        1.83      0.83 o 
   0   2  17       82.04       87.04      3.45 o 
   1   2  17        1.33        2.06      0.69 o 
   2   2  17       22.65       23.38      1.53 o 
   3   2  17        4.30        5.48      1.31 o 
  -8   3  17       60.96       68.50      3.18 o 
  -7   3  17        0.65        0.58      1.02 o 
  -6   3  17       13.53       22.21      1.66 o 
  -5   3  17       15.26       14.09      1.05 o 
  -4   3  17       71.02       69.77      2.92 o 
  -3   3  17       94.81       90.65      2.91 o 
  -2   3  17      340.63      337.39      7.57 o 
  -1   3  17       73.67       74.42      2.72 o 
   0   3  17       76.65       79.78      2.91 o 
   1   3  17       36.03       37.33      2.72 o 
   2   3  17        0.50        1.29      1.43 o 
   3   3  17        2.00        1.33      1.59 o 
  -8   4  17       44.72       41.23      4.12 o 
  -7   4  17      158.17      156.08      4.68 o 
  -6   4  17      105.55      107.41      4.91 o 
  -5   4  17      432.98      414.00      7.23 o 
  -4   4  17       97.76       99.15      4.65 o 
  -3   4  17        0.60        0.00      0.75 o 
  -2   4  17        3.86        3.72      0.94 o 
  -1   4  17       17.57       17.80      1.50 o 
   0   4  17        2.31        4.38      1.13 o 
   1   4  17       51.38       52.91      2.44 o 
   2   4  17        1.56       -0.40      0.65 o 
  -7   5  17        1.60        1.86      1.73 o 
  -6   5  17        0.29       -0.11      0.88 o 
  -5   5  17        8.86       12.43      1.05 o 
  -4   5  17        0.16       -0.40      0.75 o 
  -3   5  17        7.54        6.95      1.13 o 
  -2   5  17        4.25        2.92      0.94 o 
  -1   5  17       16.24       16.87      1.50 o 
   0   5  17        0.39        0.00      1.06 o 
   1   5  17       27.26       30.55      2.92 o 
  -6   6  17       37.98       37.72      3.45 o 
  -5   6  17       41.78       45.71      1.83 o 
  -4   6  17       78.98       84.47      2.99 o 
  -3   6  17       59.99       54.84      2.42 o 
  -2   6  17       24.97       30.38      1.97 o 
  -1   6  17        0.61        0.41      1.06 o 
   0   6  17       24.13       31.63      1.97 o 
  -4   7  17        9.89        8.50      1.21 o 
  -3   7  17       37.59       41.70      2.66 o 
  -2   7  17        8.65       12.99      1.50 o 
  -8   0  18       73.40       64.81      3.98 o 
  -7   0  18      214.44      213.30      7.70 o 
  -6   0  18      362.90      374.01     10.89 o 
  -5   0  18      552.06      621.04     15.41 o 
  -4   0  18        2.35        5.58      1.33 o 
  -3   0  18      190.75      185.14      6.38 o 
  -2   0  18       20.03       14.61      1.86 o 
  -1   0  18       39.68       41.97      2.92 o 
   0   0  18       45.06       53.04      6.11 o 
   1   0  18        3.23        6.27      1.13 o 
   2   0  18       66.41       71.36      3.45 o 
   3   0  18        6.69       10.36      2.39 o 
  -8   1  18        3.53        0.72      1.02 o 
  -7   1  18       34.44       48.08      2.42 o 
  -6   1  18       16.76       16.64      1.17 o 
  -5   1  18       16.95       15.04      1.31 o 
  -4   1  18      389.65      355.97      7.14 o 
  -3   1  18        1.20        1.46      0.75 o 
  -2   1  18        7.67        7.71      1.13 o 
  -1   1  18       13.25       18.86      1.50 o 
   0   1  18       35.11       35.94      1.36 o 
   1   1  18       39.55       32.34      1.33 o 
   2   1  18        0.49        0.14      0.64 o 
   3   1  18        0.93        1.29      1.21 o 
  -8   2  18      180.01      198.71      5.52 o 
  -7   2  18       62.74       64.83      2.91 o 
  -6   2  18      166.32      175.49      8.23 o 
  -5   2  18       34.20       29.48      1.69 o 
  -4   2  18      137.90      116.75      3.38 o 
  -3   2  18       17.07       17.57      1.31 o 
  -2   2  18        1.88        4.18      0.94 o 
  -1   2  18      100.43      100.94      3.19 o 
   0   2  18        0.03        0.74      0.83 o 
   1   2  18       27.06       24.78      1.38 o 
   2   2  18        0.34        0.71      0.77 o 
  -8   3  18        0.57        0.43      1.13 o 
  -7   3  18        0.20       -0.90      0.88 o 
  -6   3  18        5.46        7.62      1.28 o 
  -5   3  18        2.71        2.54      1.06 o 
  -4   3  18        1.64        3.72      0.94 o 
  -3   3  18       96.25       91.25      3.01 o 
  -2   3  18        0.67        0.66      0.75 o 
  -1   3  18       14.05       12.02      1.21 o 
   0   3  18       31.73       30.43      1.88 o 
   1   3  18        0.01        0.89      0.85 o 
   2   3  18       12.01       10.25      1.12 o 
  -7   4  18       75.98       80.11      4.38 o 
  -6   4  18        3.92        2.86      1.08 o 
  -5   4  18        4.15        5.31      1.02 o 
  -4   4  18       14.27       17.67      1.50 o 
  -3   4  18        8.73       12.39      1.31 o 
  -2   4  18        0.61        1.51      0.83 o 
  -1   4  18       11.60       15.68      1.50 o 
   0   4  18       15.56       14.58      1.50 o 
   1   4  18        8.62        7.89      1.31 o 
  -6   5  18       15.65       14.88      2.39 o 
  -5   5  18        1.51        1.24      0.83 o 
  -4   5  18        2.09        1.18      1.33 o 
  -3   5  18       32.96       32.82      1.88 o 
  -2   5  18       52.98       53.76      3.59 o 
  -1   5  18      124.19      135.79     11.55 o 
   0   5  18        4.01        1.46      0.94 o 
   1   5  18       36.40       34.40      2.07 o 
  -5   6  18        1.16        0.13      0.75 o 
  -4   6  18        0.73        0.93      0.94 o 
  -3   6  18        4.80        6.09      1.21 o 
  -2   6  18       18.68       21.14      1.69 o 
  -1   6  18       41.28       36.20      2.15 o 
  -8   1  19        3.92        4.05      1.21 o 
  -7   1  19        0.46        0.13      0.94 o 
  -6   1  19       60.89       59.97      2.34 o 
  -5   1  19        6.63        4.46      0.94 o 
  -4   1  19       18.52       17.20      1.40 o 
  -3   1  19      128.44      106.17      3.98 o 
  -2   1  19       95.35       93.28      3.09 o 
  -1   1  19        8.29        7.89      1.13 o 
   0   1  19       43.92       42.20      2.12 o 
   1   1  19        0.94        1.39      0.69 o 
   2   1  19        2.33        1.93      0.72 o 
  -8   2  19        2.84        3.91      1.28 o 
  -7   2  19        3.95        5.05      2.92 o 
  -6   2  19       31.92       30.81      2.66 o 
  -5   2  19       76.89       76.42      2.63 o 
  -4   2  19      180.92      183.83      4.51 o 
  -3   2  19       53.80       51.28      2.25 o 
  -2   2  19       76.65       72.18      2.72 o 
  -1   2  19        3.31        3.99      0.94 o 
   0   2  19      145.64      157.12      4.32 o 
   1   2  19        4.21        7.12      1.07 o 
   2   2  19        0.09       -0.66      0.68 o 
  -7   3  19        8.73        6.38      2.39 o 
  -6   3  19       25.43       31.61      2.39 o 
  -5   3  19       23.52       20.08      1.50 o 
  -4   3  19       48.53       51.40      2.25 o 
  -3   3  19      141.38      131.41      3.85 o 
  -2   3  19        0.15        0.13      0.75 o 
  -1   3  19       34.19       27.32      2.39 o 
   0   3  19        0.88        2.27      1.02 o 
   1   3  19       19.69       17.22      1.59 o 
  -7   4  19      306.38      326.46     10.89 o 
  -6   4  19      133.95      134.94      5.58 o 
  -5   4  19      102.92       95.10      3.09 o 
  -4   4  19      104.07       95.23      3.18 o 
  -3   4  19        4.58        3.59      0.94 o 
  -2   4  19        1.72        3.33      1.46 o 
  -1   4  19        4.29        4.93      1.86 o 
   0   4  19      106.06      114.84      3.66 o 
   1   4  19        1.52        1.73      0.94 o 
  -5   5  19        0.09        0.13      0.75 o 
  -4   5  19        2.18        2.71      1.99 o 
  -3   5  19       24.01       29.57      1.97 o 
  -2   5  19       28.24       32.07      1.97 o 
  -1   5  19        5.58        1.91      1.02 o 
   0   5  19        3.73        4.78      1.86 o 
  -4   6  19       10.75        9.12      1.59 o 
  -3   6  19       12.32        8.57      1.31 o 
  -8   0  20      424.54      434.31     13.28 o 
  -6   0  20       32.93       40.11      2.92 o 
  -5   0  20       12.00        7.17      1.59 o 
  -4   0  20        6.86        8.77      1.59 o 
  -3   0  20       33.12       31.88      2.66 o 
  -2   0  20      106.45       94.83      4.52 o 
  -1   0  20      100.91       93.24      4.52 o 
   0   0  20       18.87       22.58      2.39 o 
   1   0  20       52.39       60.61      2.53 o 
  -8   1  20       26.87       35.44      2.42 o 
  -6   1  20       36.99       49.67      2.25 o 
  -5   1  20        5.53        3.72      0.94 o 
  -4   1  20       13.50       11.78      3.32 o 
  -3   1  20        8.98       10.36      1.21 o 
  -2   1  20        0.32        1.12      0.83 o 
  -1   1  20        4.85        3.14      1.02 o 
   0   1  20        4.14        4.65      1.13 o 
   1   1  20       15.25       15.49      1.09 o 
  -6   2  20      206.66      214.10      7.17 o 
  -5   2  20      194.11      220.36      5.26 o 
  -4   2  20       23.01       20.06      1.50 o 
  -3   2  20       44.21       45.76      2.25 o 
  -2   2  20        0.33        1.00      0.83 o 
  -1   2  20        0.01       -0.13      0.75 o 
   0   2  20        1.98        1.11      1.02 o 
   1   2  20       26.07       40.06      2.08 o 
  -6   3  20       61.42       60.03      3.45 o 
  -5   3  20        0.07       -0.13      0.75 o 
  -4   3  20        0.27        0.13      0.75 o 
  -3   3  20       14.10        9.30      1.31 o 
  -2   3  20        0.01        0.53      0.75 o 
  -1   3  20        4.30        4.18      1.20 o 
   0   3  20        1.95        1.22      1.20 o 
  -6   4  20       91.51       94.03      4.52 o 
  -5   4  20       52.91       49.20      2.34 o 
  -4   4  20       93.39      106.33      3.47 o 
  -3   4  20        3.25        2.83      1.06 o 
  -2   4  20        0.34        0.44      0.83 o 
  -1   4  20       17.33       16.07      1.59 o 
   0   4  20        0.31        3.05      1.13 o 
  -5   5  20        1.36        2.75      1.02 o 
  -4   5  20        0.72        0.97      0.83 o 
  -3   5  20       23.70       22.51      1.88 o 
  -2   5  20        8.82       11.69      1.50 o 
  -6   1  21       10.19        7.43      1.21 o 
  -5   1  21        4.23        7.84      1.21 o 
  -4   1  21        0.05       -0.85      0.56 o 
  -3   1  21        5.41        5.89      1.13 o 
  -2   1  21        4.66        3.86      0.94 o 
  -1   1  21        0.37        0.66      0.75 o 
   0   1  21        1.07        1.33      0.94 o 
  -6   2  21       76.68       79.12      2.91 o 
  -5   2  21       35.85       37.79      2.79 o 
  -4   2  21       12.53       14.10      1.50 o 
  -3   2  21        1.92        2.79      0.94 o 
  -2   2  21        4.22        5.05      1.13 o 
  -1   2  21       10.32       11.69      1.59 o 
   0   2  21       15.34       17.26      1.69 o 
  -6   3  21        6.30        7.44      1.59 o 
  -5   3  21       63.59       77.67      3.01 o 
  -4   3  21        5.00        3.74      1.02 o 
  -3   3  21        0.03       -0.93      0.75 o 
  -2   3  21        1.28        1.00      0.83 o 
  -1   3  21        9.79       13.58      1.86 o 
  -5   4  21       83.84       82.15      3.09 o 
  -4   4  21      111.23      111.89      3.66 o 
  -3   4  21       50.73       54.88      2.63 o 
  -2   4  21        4.01        4.12      1.13 o 
  -6   0  22      280.36      292.19      9.30 o 
  -5   0  22      200.42      210.64      7.44 o 
  -4   0  22       82.33       89.25      4.52 o 
  -3   0  22       27.27       35.33      2.92 o 
  -2   0  22        3.39        6.38      1.59 o 
  -1   0  22        0.03        0.00      1.33 o 
  -6   1  22        7.78       14.42      1.40 o 
  -5   1  22        2.00       -0.27      0.83 o 
  -4   1  22       23.62       23.71      1.78 o 
  -3   1  22       13.86       11.15      1.31 o 
  -2   1  22        0.00        1.15      0.83 o 
  -1   1  22        0.23        0.27      0.80 o 
  -6   2  22       32.81       31.97      2.52 o 
  -5   2  22      108.63      109.61      3.57 o 
  -4   2  22       51.23       56.85      2.63 o 
  -3   2  22        8.43        8.11      1.31 o 
  -2   2  22       17.36       21.92      5.31 o 
  -5   3  22       11.27       14.69      1.50 o 
  -4   3  22       10.65       12.51      1.50 o 
  -3   3  22        7.55        7.63      1.86 o 
  -5   1  23       62.43       64.68      2.82 o 
  -4   1  23        4.70        6.07      1.46 o 
  -3   1  23       26.84       30.87      3.45 o 
  -4   2  23       24.45       22.65      1.78 o 
                                                 
